# Supplementary material for: Screening of polyhydroxyalkanoate-producing bacteria and PhaC-encoding genes in two hypersaline microbial mats from Guerrero Negro, Baja California Sur, Mexico
Source: PeerJ. 2018 May 7;6:e4780. doi: 10.7717/peerj.4780 (PMC5944434; doi:10.7717/peerj.4780)
Supplement: Supplemental Information 6 [file peerj-06-4780-s006.txt]

LOCUS       Paracoccus_sp            528 bp    DNA     linear       24-AUG-2017
DEFINITION  strain ESSAA1_2A.
ACCESSION
VERSION
KEYWORDS    .
SOURCE      Paracoccus sp
  ORGANISM  Paracoccus sp
            Unclassified.
REFERENCE   1  (bases 1 to 528)
  AUTHORS   Martinez Gutierrez,C.A., Lopez Cortes,A., Maldonado Garcia,J.Q. and
            Latisnere Barragan,H.
  TITLE     Isolation of PHA-producing bacteria and phylogenetic diversity of
            PHA synthases from hypersaline microbial mats
  JOURNAL   Unpublished
REFERENCE   2  (bases 1 to 528)
  AUTHORS   Martinez Gutierrez,C.A., Lopez Cortes,A., Maldonado Garcia,J.Q. and
            Latisnere Barragan,H.
  TITLE     Direct Submission
  JOURNAL   Submitted (24-AUG-2017) Lab. Geomicrobiologia y Biotecnologia,
            Centro de Investigaciones Biologicas del Noroeste S. C. CIBNOR, Av.
            Instituto Politecnico Nacional, No. 195, Col. Playa Palo de Sta.
            Rita Sur, La Paz, Baja California Sur 23096, Mexico
COMMENT     ##Assembly-Data-START##
            Sequencing Technology :: Sanger dideoxy sequencing
            ##Assembly-Data-END##
FEATURES             Location/Qualifiers
     source          1..528
                     /organism="Paracoccus sp"
                     /mol_type="genomic DNA"
                     /strain="ESSAA1Glu_2A"
                     /isolation_source="Hypersaline microbial mat, ESSA Area 1"
                     /country="Mexico"
                     /note="PCR primers developed by Lopez-Cortes et al. (2010)
                     were used (DOI 10.1007/s11274-009-0149-5);
                     PCR_primers=fwd_name: PHACGNF, rev_name: PHACGNR"
     gene            1..528
                     /gene="phaC"
     CDS             <1..>528
                     /gene="phaC"
                     /codon_start=1
                     /transl_table=11
                     /product="poly(R)-hydroxyalkanoic acid synthase Class I"
                     /translation="SRINKFYIMDLKPQNSLLRWLVEQGHTLFVVSWKNPDESFADVA
                     	MDDYVAAYLEAMDKALELTGERQLNALGYCIGGTTLTATLGVLKQRGDDRVKSATFLT
      	TLTDFSDQGEFTTFLQDDFVGGIEDEVRRTGYLSAKLMQRTFSFLRANDLIWGPAIRS
YMLGETPPAFDLLFWK"
BASE COUNT      100 a    170 c    171 g     87 t
ORIGIN
        1 tcccggatca acaagttcta catcatggat ctcaagccgc agaacagcct gctgcggtgg
       61 cttgtggaac agggccacac gctgttcgtg gtatcgtgga agaaccccga cgaaagcttc
      121 gccgacgtgg ccatggacga ctacgtcgcg gcctatctcg aggcgatgga caaggcgctg
      181 gaactgacgg gcgagcggca gctgaacgcc ctcggctact gcatcggcgg caccacgctg
      241 acggcgaccc tgggcgtgct gaagcagcgc ggcgacgacc gggtgaagtc cgcgaccttc
      301 ctgaccacgc tgaccgactt ctcggaccag ggagagttca cgaccttcct gcaggacgac
      361 ttcgtcggcg ggatcgagga cgaggtccgg cgcaccggct acctgtcggc caagctgatg
      421 cagcggacct tcagcttcct gcgggccaat gacctgatct gggggcccgc gatccgcagc
      481 tacatgctgg gcgagacgcc gcccgccttc gacctgctgt tctggaaa
//

LOCUS       Halomonas_sp             528 bp    DNA     linear       24-AUG-2017
DEFINITION  strain ESSAA1_4C.
ACCESSION
VERSION
KEYWORDS    .
SOURCE      Halomonas sp
  ORGANISM  Halomonas sp
            Unclassified.
REFERENCE   1  (bases 1 to 528)
  AUTHORS   Martinez Gutierrez,C.A., Lopez Cortes,A., Maldonado Garcia,J.Q. and
            Latisnere Barragan,H.
  TITLE     Isolation of PHA-producing bacteria and phylogenetic diversity of
            PHA synthases from hypersaline microbial mats
  JOURNAL   Unpublished
REFERENCE   2  (bases 1 to 528)
  AUTHORS   Martinez Gutierrez,C.A., Lopez Cortes,A., Maldonado Garcia,J.Q. and
            Latisnere Barragan,H.
  TITLE     Direct Submission
  JOURNAL   Submitted (24-AUG-2017) Lab. Geomicrobiologia y Biotecnologia,
            Centro de Investigaciones Biologicas del Noroeste S. C. CIBNOR, Av.
            Instituto Politecnico Nacional, No. 195, Col. Playa Palo de Sta.
            Rita Sur, La Paz, Baja California Sur 23096, Mexico
COMMENT     ##Assembly-Data-START##
            Sequencing Technology :: Sanger dideoxy sequencing
            ##Assembly-Data-END##
FEATURES             Location/Qualifiers
     source          1..528
                     /organism="Halomonas sp"
                     /mol_type="genomic DNA"
                     /strain="ESSAA1Glu_4C"
                     /isolation_source="Hypersaline microbial mat, ESSA Area 1"
                     /country="Mexico"
                     /note="PCR primers developed by Lopez-Cortes et al. (2010)
                     were used (DOI 10.1007/s11274-009-0149-5);
                     PCR_primers=fwd_name: PHACGNF, rev_name: PHACGNR"
     gene            1..528
                     /gene="phaC"
     CDS             <1..>528
                     /gene="phaC"
                     /codon_start=1
                     /transl_table=11
                     /product="poly(R)-hydroxyalkanoic acid synthase Class I"
                     /translation="INKFYILDLRQDNSLVRWLVEQGHTVFLISWRNPGPDQYDLTWA
DYMQMGPVAAMGAIEQATGEKSVNLVSYCIGGTLAASTVAYLTSTRRGRKVKSVTYMA
TLQDFRDPGEIGVFLSEPVLEGIEAKLERDGYLDGRVMAYSFNLLRENDLFWSFYINN
YLKGDAPAPFDLLFWK"
BASE COUNT       97 a    178 c    151 g    102 t
ORIGIN
        1 atcaacaagt tctacatcct cgaccttcgc caggataact ccctggtgcg ctggctggtc
       61 gagcaaggac acaccgtctt cctgatctcc tggcgtaacc ccggccccga ccagtatgac
      121 ctgacctggg ccgactacat gcagatgggc cccgtcgccg ccatgggggc catcgagcag
      181 gccactggcg agaagtcggt caacctggtg agctactgca tcggcgggac cctggccgcc
      241 tcgaccgtgg cctacctgac cagtacccgg cgtggccgca aggtcaagtc ggtgacctac
      301 atggccaccc tgcaggattt ccgtgacccg ggggaaatcg gtgtcttcct ctccgagccg
      361 gtgctcgagg gtatcgaggc caagctcgag cgcgacggct acctggacgg ccgggtcatg
      421 gcctactcct tcaacctgtt gcgtgagaac gacctcttct ggtccttcta catcaataac
      481 tacctgaaag gcgacgcgcc ggctcccttc gacctgctgt tctggaaa
//

LOCUS       ESSAA1Ac_1B              535 bp    DNA     linear       10-OCT-2017
DEFINITION  Halomonas sp.
ACCESSION   ESSAA1Ac_1B
VERSION
KEYWORDS    .
SOURCE      Halomonas sp
  ORGANISM  Halomonas sp
            Unclassified.
REFERENCE   1  (bases 1 to 535)
  AUTHORS   Martinez-Gutierrez,C.A., Garcia-Maldonado,J.Q.,
            Latisnere-Barragan,H. and Lopez-Cortes,A.
  TITLE     Isolation of PHA-producing bacteria and phylogenetic diversity of
            PHA synthases from hypersaline microbial mats
  JOURNAL   Unpublished
REFERENCE   2  (bases 1 to 535)
  AUTHORS   Latisnere-Barragan,H., Martinez-Gutierrez,C.A. and Lopez-Cortes,A.
  TITLE     Direct Submission
  JOURNAL   Submitted (10-OCT-2017) Geomicrobiology and Biotechnology, Centro
            de Investigaciones Biologicas del Noroeste (CIBNOR), Av. Instituto
            Politecnico Nacional No. 195, Col. Playa Palo de Sta. Rita Sur, La
            Paz, BCS 23096, Mexico
COMMENT     Bankit Comment: ALT EMAIL:labahe@yahoo.com.
            Bankit Comment: TOTAL # OF SEQS:2.
            Bankit Comment: TOTAL # OF SETS:1.            
            ##Assembly-Data-START##
            Sequencing Technology :: Sanger dideoxy sequencing
            ##Assembly-Data-END##
FEATURES             Location/Qualifiers
     source          1..535
                     /organism="Halomonas sp"
                     /mol_type="genomic DNA"
                     /isolation_source="Hypersaline microbial mat"
                     /country="Mexico"
                     /collection_date="25-Feb-2016"
                     /note="Bacteria; Proteobacteria; Gammaproteobacteria;
                     Oceanospirillales; Halomonadaceae; Halomonas.
                     PCR primers developed by Lopez-Cortes et al. (2010) were
                     used (DOI 10.1007/s11274-009-0149-5);
                     [cultured bacterial source];
                     PCR_primers=fwd_name: phacgnf, rev_name: phacgnr"
     gene            <1..>534
                     /gene="phaC"
     CDS             <1..>534
                     /gene="phaC"
                     /note="poly(R)-hydroxyalkanoic acid synthase Class I;
                     [intronless gene]"
                     /codon_start=1
                     /transl_table=11
                     /product="PhaC"
                     /translation="SWINKFYILDLRQDNSLVRWLVEQGHTVFLISWRNPGPDQRDLT
			WADYMQMGPIDAMGAIEQATGEKSVNLVSYCIGGTLAASTVAYLTSTRRGRKVKSVTY
			MATLQDFRDPGEIGVFLSEPVLEGIEAKLERDGYLDGRVMAYSFNLLRENDLFWSFYI
			NNYLKGDAPAPFDLLFLE"
BASE COUNT       94 a    183 c    156 g    102 t
ORIGIN      
        1 tcctggatca acaagttcta catcctcgac cttcgccagg ataactccct ggtgcgctgg
       61 ctggtggagc agggccacac cgtcttcctg atctcctggc gcaaccccgg ccccgaccag
      121 cgtgacctga cctgggccga ctacatgcag atgggcccca tcgacgccat gggggccatc
      181 gagcaggcca ccggcgagaa gtcggtcaac ctggtgagct actgcatcgg cgggaccctg
      241 gccgcctcga ccgtggccta cctgaccagt acccggcgtg gccgcaaggt caagtcggtg
      301 acctacatgg ccaccctgca ggatttccgt gatccgggcg agatcggtgt cttcctctcc
      361 gagccggtgc tcgagggcat cgaggccaag ctcgagcgcg atggctacct ggatggccgg
      421 gtcatggcct actccttcaa cctgttgcgc gagaacgacc tcttctggtc cttctacatc
      481 aataactacc tgaagggcga cgcgccggcc cccttcgacc tgctgtttct ggaaa
//

LOCUS       ESSAA1glu_3B             535 bp    DNA     linear       10-OCT-2017
DEFINITION  Halomonas sp.
ACCESSION   ESSAA1glu_3B
VERSION
KEYWORDS    .
SOURCE      Halomonas sp
  ORGANISM  Halomonas sp
            Unclassified.
REFERENCE   1  (bases 1 to 535)
  AUTHORS   Martinez-Gutierrez,C.A., Garcia-Maldonado,J.Q.,
            Latisnere-Barragan,H. and Lopez-Cortes,A.
  TITLE     Isolation of PHA-producing bacteria and phylogenetic diversity of
            PHA synthases from hypersaline microbial mats
  JOURNAL   Unpublished
REFERENCE   2  (bases 1 to 535)
  AUTHORS   Latisnere-Barragan,H., Martinez-Gutierrez,C.A. and Lopez-Cortes,A.
  TITLE     Direct Submission
  JOURNAL   Submitted (10-OCT-2017) Geomicrobiology and Biotechnology, Centro
            de Investigaciones Biologicas del Noroeste (CIBNOR), Av. Instituto
            Politecnico Nacional No. 195, Col. Playa Palo de Sta. Rita Sur, La
            Paz, BCS 23096, Mexico
COMMENT     Bankit Comment: ALT EMAIL:labahe@yahoo.com.
            Bankit Comment: TOTAL # OF SEQS:2.
            Bankit Comment: TOTAL # OF SETS:1.
            ##Assembly-Data-START##
            Sequencing Technology :: Sanger dideoxy sequencing
            ##Assembly-Data-END##
FEATURES             Location/Qualifiers
     source          1..535
                     /organism="Halomonas sp"
                     /mol_type="genomic DNA"
                     /isolation_source="Hypersaline microbial mat"
                     /country="Mexico"
                     /collection_date="25-Feb-2016"
                     /note="Bacteria; Proteobacteria; Gammaproteobacteria;
                     Oceanospirillales; Halomonadaceae; Halomonas.
                     PCR primers developed by Lopez-Cortes et al. (2010) were
                     used (DOI 10.1007/s11274-009-0149-5);
                     [cultured bacterial source];
                     PCR_primers=fwd_name: phacgnf, rev_name: phacgnr"
     gene            <1..>534
                     /gene="phaC"
     CDS             <1..>534
                     /gene="phaC"
                     /note="poly(R)-hydroxyalkanoic acid synthase Class I;
                     [intronless gene]"
                     /codon_start=1
                     /transl_table=11
                     /product="PhaC"
                     /translation="SWINKFYILDLRQDNSLVRWLVEQGHTVFLISWRNPGPDQRDLT
			WADYMQMGPIDAMGAIEQATGEKSVNLVSYCIGGTLAASTVAYLTSTRRGRKVKSVTY
			MATLQDFRDPGEIGVFLSEPVLEGIEAKLERDGYLDGRVMAYSFNLLRENDLFWSFYI
			NNYLKGDAPAPFDLLFLE"
BASE COUNT       94 a    183 c    156 g    102 t
ORIGIN      
        1 tcctggatca acaagttcta catcctcgac cttcgccagg ataactccct ggtgcgctgg
       61 ctggtggagc agggccacac cgtcttcctg atctcctggc gcaaccccgg ccccgaccag
      121 cgtgacctga cctgggccga ctacatgcag atgggcccca tcgacgccat gggggccatc
      181 gagcaggcca ccggcgagaa gtcggtcaac ctggtgagct actgcatcgg cgggaccctg
      241 gccgcctcga ccgtggccta cctgaccagt acccggcgtg gccgcaaggt caagtcggtg
      301 acctacatgg ccaccctgca ggatttccgt gatccgggcg agatcggtgt cttcctctcc
      361 gagccggtgc tcgagggcat cgaggccaag ctcgagcgcg atggctacct ggatggccgg
      421 gtcatggcct actccttcaa cctgttgcgc gagaacgacc tcttctggtc cttctacatc
      481 aataactacc tgaagggcga cgcgccggcc cccttcgacc tgctgtttct ggaaa
//
