# Supplementary material for: Screening of polyhydroxyalkanoate-producing bacteria and PhaC-encoding genes in two hypersaline microbial mats from Guerrero Negro, Baja California Sur, Mexico
Source: PeerJ. 2018 May 7;6:e4780. doi: 10.7717/peerj.4780 (PMC5944434; doi:10.7717/peerj.4780)
Supplement: Supplemental Information 7 [file peerj-06-4780-s007.txt]

LOCUS       Clone_1A1                528 bp    DNA     linear   ENV 17-AUG-2017
DEFINITION  Uncultured bacterium clone Clone_1A1.
ACCESSION
VERSION
KEYWORDS    ENV.
SOURCE      uncultured bacterium
  ORGANISM  uncultured bacterium
            cellular organisms; Bacteria; environmental samples; uncultured
            bacterium.
REFERENCE   1  (bases 1 to 528)
  AUTHORS   Martinez Gutierrez,C.A., Lopez Cortes,A., Maldonado Garcia,J.Q. and
            Latisnere Barragan,H.
  TITLE     Isolation of PHA-producing bacteria and phylogenetic diversity of
            PHA synthases from hypersaline microbial mats
  JOURNAL   Unpublished
REFERENCE   2  (bases 1 to 528)
  AUTHORS   Latisnere Barragan,H., Martinez Gutierrez,C.A. and Lopez Cortes,A.
  TITLE     Direct Submission
  JOURNAL   Submitted (17-AUG-2017) Lab. Geomicrobiologia y Biotecnologia,
            Centro de Investigaciones Biologicas del Noroeste S. C. CIBNOR, Av.
            Instituto Politecnico Nacional, No. 195, Col. Playa Palo de Sta.
            Rita Sur, La Paz, Baja California Sur 23096, Mexico
COMMENT     ##Assembly-Data-START##
            Sequencing Technology :: Sanger dideoxy sequencing
            ##Assembly-Data-END##
FEATURES             Location/Qualifiers
     source          1..528
                     /organism="uncultured bacterium"
                     /mol_type="genomic DNA"
                     /isolation_source="Hypersaline microbial mat, ESSA Area 1"
                     /clone="Clone_1A1"
                     /environmental_sample
                     /country="Mexico"
                     /note="PCR primers developed by Lopez-Cortes et al. (2010)
                     were used (DOI 10.1007/s11274-009-0149-5);
                     PCR_primers=fwd_name: PHACGNF, rev_name: PHACGNR"
     gene            <1..>528
                     /gene="phaC"
     CDS             <1..>528
                     /gene="phaC"
                     /note="Involved in the polymerization of
                     R-hydroxyacyl-CoAs in polyhydroxyalkanoate(PHA) synthesis"
                     /codon_start=1
                     /transl_table=11
                     /product="poly(R)-hydroxyalkanoic acid synthase Class I"
                     /translation="WINKFYILDLRPQNSMIAWLVEQGFTVFLISWVNPDPRLKDKTF
EDYMREGLFTALEKVEAATGERQVDAVGYCIGGTLLGSALAYMAETGDDRIASATFFA
AQLDFAKAGELLVFVDDEWLAEIRRLMDAQGGVLDGRTMADTFNFLRANDLVWSFVIN
NYLLGRQPQAFDLLFW"
BASE COUNT       92 a    167 c    164 g    105 t
ORIGIN
        1 tggatcaaca agttctacat tctcgatctg cgtccgcaga actcgatgat cgcctggctg
       61 gtcgaacagg gcttcaccgt tttcctgatc tcctgggtca atccggatcc gcgcctgaag
      121 gacaagacct tcgaggacta catgcgcgag ggcctgttca cggcgcttga aaaggtcgag
      181 gcggcgaccg gagagcgaca ggtggacgcc gtcggctact gcatcggcgg cacgctgctc
      241 ggctcggcgc tcgcctacat ggcggagacg ggcgacgacc gcatcgcatc ggcgacgttc
      301 ttcgccgccc agctcgattt cgccaaagcg ggcgaattgc tggtcttcgt cgacgacgag
      361 tggctcgctg aaatccggcg cctgatggac gcccagggcg gcgtgctcga cgggcgcacc
      421 atggcggaca cgttcaattt cctgcgcgcc aacgacctcg tctggtcgtt cgtgatcaac
      481 aactacctgc ttggacgtca gccgcaggcc ttcgaccttc tgttctgg
//
LOCUS       Clone_2A1                525 bp    DNA     linear   ENV 17-AUG-2017
DEFINITION  Uncultured bacterium clone Clone_2A1.
ACCESSION
VERSION
KEYWORDS    ENV.
SOURCE      uncultured bacterium
  ORGANISM  uncultured bacterium
            cellular organisms; Bacteria; environmental samples; uncultured
            bacterium.
REFERENCE   1  (bases 1 to 525)
  AUTHORS   Martinez Gutierrez,C.A., Lopez Cortes,A., Maldonado Garcia,J.Q. and
            Latisnere Barragan,H.
  TITLE     Isolation of PHA-producing bacteria and phylogenetic diversity of
            PHA synthases from hypersaline microbial mats
  JOURNAL   Unpublished
REFERENCE   2  (bases 1 to 525)
  AUTHORS   Latisnere Barragan,H., Martinez Gutierrez,C.A. and Lopez Cortes,A.
  TITLE     Direct Submission
  JOURNAL   Submitted (17-AUG-2017) Lab. Geomicrobiologia y Biotecnologia,
            Centro de Investigaciones Biologicas del Noroeste S. C. CIBNOR, Av.
            Instituto Politecnico Nacional, No. 195, Col. Playa Palo de Sta.
            Rita Sur, La Paz, Baja California Sur 23096, Mexico
COMMENT     ##Assembly-Data-START##
            Sequencing Technology :: Sanger dideoxy sequencing
            ##Assembly-Data-END##
FEATURES             Location/Qualifiers
     source          1..525
                     /organism="uncultured bacterium"
                     /mol_type="genomic DNA"
                     /isolation_source="Hypersaline microbial mat, ESSA Area 1"
                     /clone="Clone_2A1"
                     /environmental_sample
                     /country="Mexico"
                     /note="PCR primers developed by Lopez-Cortes et al. (2010)
                     were used (DOI 10.1007/s11274-009-0149-5);
                     PCR_primers=fwd_name: PHACGNF, rev_name: PHACGNR"
     gene            <1..>525
                     /gene="phaC"
     CDS             <1..>525
                     /gene="phaC"
                     /note="Involved in the polymerization of
                     R-hydroxyacyl-CoAs in polyhydroxyalkanoate(PHA) synthesis"
                     /codon_start=1
                     /transl_table=11
                     /product="poly(R)-hydroxyalkanoic acid synthase Class I"
                     /translation="RINKFYILDLGEKKSFIRYWVEQGHTVFVVSWVNPGPQLAHKTF
EDYMLEGPVAAMDAIEQATGEREVNTVGYCIGGTLLGCTLAWLAARGDDRVKSATFLN
SMMDFSDVGDLAAFIDEDSIAKIEKAMNKQGYLEGASMATAFNMLRANSLIWSFFVNN
YLLGRDTAPFDLLFW"
BASE COUNT      118 a    142 c    142 g    123 t
ORIGIN
        1 cggatcaaca agttctacat cctcgatctt ggcgagaaaa aatccttcat ccgttattgg
       61 gtggaacagg ggcataccgt attcgtggtt tcctgggtaa accccggtcc acaactggca
      121 cacaagacct ttgaggacta catgcttgaa ggtccggtcg cagcgatgga tgccattgaa
      181 caggcgacgg gtgagcgcga agtcaacacc gtgggctact gcatcggcgg caccctgctg
      241 ggttgcacac tcgcctggct ggctgctcgc ggggatgacc gcgtaaaaag cgcgacattt
      301 ctcaacagca tgatggattt ctcggacgtt ggcgatctgg ctgccttcat cgacgaggac
      361 tcaatcgcca aaatcgagaa ggccatgaac aaacagggtt atcttgaagg tgcctccatg
      421 gcaacggctt tcaacatgct gagggccaac agcctgatct ggtctttttt cgtcaacaat
      481 taccttttgg gccgcgatac tgctcccttc gaccttctgt tctgg
//
LOCUS       Clone_4A1                525 bp    DNA     linear   ENV 17-AUG-2017
DEFINITION  Uncultured bacterium clone Clone_4A1.
ACCESSION
VERSION
KEYWORDS    ENV.
SOURCE      uncultured bacterium
  ORGANISM  uncultured bacterium
            cellular organisms; Bacteria; environmental samples; uncultured
            bacterium.
REFERENCE   1  (bases 1 to 525)
  AUTHORS   Martinez Gutierrez,C.A., Lopez Cortes,A., Maldonado Garcia,J.Q. and
            Latisnere Barragan,H.
  TITLE     Isolation of PHA-producing bacteria and phylogenetic diversity of
            PHA synthases from hypersaline microbial mats
  JOURNAL   Unpublished
REFERENCE   2  (bases 1 to 525)
  AUTHORS   Latisnere Barragan,H., Martinez Gutierrez,C.A. and Lopez Cortes,A.
  TITLE     Direct Submission
  JOURNAL   Submitted (17-AUG-2017) Lab. Geomicrobiologia y Biotecnologia,
            Centro de Investigaciones Biologicas del Noroeste S. C. CIBNOR, Av.
            Instituto Politecnico Nacional, No. 195, Col. Playa Palo de Sta.
            Rita Sur, La Paz, Baja California Sur 23096, Mexico
COMMENT     ##Assembly-Data-START##
            Sequencing Technology :: Sanger dideoxy sequencing
            ##Assembly-Data-END##
FEATURES             Location/Qualifiers
     source          1..525
                     /organism="uncultured bacterium"
                     /mol_type="genomic DNA"
                     /isolation_source="Hypersaline microbial mat, ESSA Area 1"
                     /clone="Clone_4A1"
                     /environmental_sample
                     /country="Mexico"
                     /note="PCR primers developed by Lopez-Cortes et al. (2010)
                     were used (DOI 10.1007/s11274-009-0149-5);
                     PCR_primers=fwd_name: PHACGNF, rev_name: PHACGNR"
     gene            <1..>525
                     /gene="phaC"
     CDS             <1..>525
                     /gene="phaC"
                     /codon_start=1
                     /transl_table=11
                     /translation="WINKFYILDLKPQNSFIRWVVDQGYTLFVVSWINPDESYKDVGL
                     ETYIEDGYLRAFEEVKSICKVEKINAIGYCIAGTTLNLTLSLMKQRGDKSVKSATFFT
                     TLTDFSDQGEFTPFLQNDFIDGIEAEIGDTGLLKSFIMARTFSYLRSNDLIYGPAIKS
                     YMMGETPPAFDLLFW"
BASE COUNT      118 a    145 c    144 g    118 t
ORIGIN
        1 tggatcaaca agttctacat cctcgatctc aaaccgcaga attccttcat ccgctgggtc
       61 gtggaccagg gttacacgct gttcgtggtc agttggatca acccggatga gagttacaag
      121 gatgtcggtc tcgagaccta tatcgaggac ggctacctgc gcgcattcga agaggtgaag
      181 tccatctgca aggtcgaaaa gatcaatgcg atcggctatt gcatcgcggg gacgacgctc
      241 aaccttacgc tgtcgctgat gaaacagcgc ggcgacaagt cggtcaaatc ggcgaccttc
      301 ttcaccacct tgacggattt ctcggatcag ggggaattca cgccgttcct tcagaacgac
      361 ttcatcgacg ggatcgaggc cgagatcggc gataccggtc ttttgaagtc attcatcatg
      421 gcgcggacat tcagctatct gcggtccaac gacctgatct acggtcccgc gatcaagagc
      481 tacatgatgg gtgagacccc gccggccttc gacctgctgt tctgg
//
LOCUS       Clone_5A1                525 bp    DNA     linear   ENV 17-AUG-2017
DEFINITION  Uncultured bacterium clone Clone_5A1.
ACCESSION
VERSION
KEYWORDS    ENV.
SOURCE      uncultured bacterium
  ORGANISM  uncultured bacterium
            cellular organisms; Bacteria; environmental samples; uncultured
            bacterium.
REFERENCE   1  (bases 1 to 525)
  AUTHORS   Martinez Gutierrez,C.A., Lopez Cortes,A., Maldonado Garcia,J.Q. and
            Latisnere Barragan,H.
  TITLE     Isolation of PHA-producing bacteria and phylogenetic diversity of
            PHA synthases from hypersaline microbial mats
  JOURNAL   Unpublished
REFERENCE   2  (bases 1 to 525)
  AUTHORS   Latisnere Barragan,H., Martinez Gutierrez,C.A. and Lopez Cortes,A.
  TITLE     Direct Submission
  JOURNAL   Submitted (17-AUG-2017) Lab. Geomicrobiologia y Biotecnologia,
            Centro de Investigaciones Biologicas del Noroeste S. C. CIBNOR, Av.
            Instituto Politecnico Nacional, No. 195, Col. Playa Palo de Sta.
            Rita Sur, La Paz, Baja California Sur 23096, Mexico
COMMENT     ##Assembly-Data-START##
            Sequencing Technology :: Sanger dideoxy sequencing
            ##Assembly-Data-END##
FEATURES             Location/Qualifiers
     source          1..525
                     /organism="uncultured bacterium"
                     /mol_type="genomic DNA"
                     /isolation_source="Hypersaline microbial mat, ESSA Area 1"
                     /clone="Clone_5A1"
                     /environmental_sample
                     /country="Mexico"
                     /note="PCR primers developed by Lopez-Cortes et al. (2010)
                     were used (DOI 10.1007/s11274-009-0149-5);
                     PCR_primers=fwd_name: PHACGNF, rev_name: PHACGNR"
     gene            <1..>525
                     /gene="phaC"
     CDS             <1..>525
                     /gene="phaC"
                     /note="Involved in the polymerization of
                     R-hydroxyacyl-CoAs in polyhydroxyalkanoate(PHA) synthesis"
                     /codon_start=1
                     /transl_table=11
                     /product="poly(R)-hydroxyalkanoic acid synthase Class I"
                     /translation="RINKFYILDLGEKKSFIRYWVEQGHTVFVVSWVNPGPELAHKTF
EDYMLEGPVAAMDAIEQATGEREINTVGYCIGGTLLGCTLAWLAARGDDRVKSATFLN
SMMDFSDVGDLAVFIDEDSIAKIEKAMNKQGYLEGASMATAFNMLRANSLIWSFFVNN
YLLGRDTAPFDLLFW"
BASE COUNT      124 a    141 c    139 g    121 t
ORIGIN
        1 cggatcaaca agttctacat cctcgatctt ggcgagaaaa aatccttcat tcgttactgg
       61 gtggaacagg ggcataccgt attcgtggtt tcctgggtaa atcccggccc tgaattggca
      121 cacaagacct ttgaagacta catgctcgaa ggtccggtcg cagcgatgga cgccattgaa
      181 caggcaaccg gtgagcgaga aatcaacacg gttggatact gcatcggtgg caccctgctg
      241 ggttgcacac ttgcctggct ggctgcacgc ggggatgacc gcgtaaaaag cgcgacattc
      301 cttaacagca tgatggattt ctcggacgtt ggcgatctgg ccgtcttcat cgacgaggac
      361 tcaatcgcca aaatcgagaa ggccatgaac aaacagggct atcttgaagg tgcctccatg
      421 gcaacggcct tcaacatgct gagagccaac agcctgatct ggtctttttt cgtcaacaat
      481 taccttttgg gccgcgacac tgctcccttc gacctgctgt tctgg
//
LOCUS       Clone_7A1                546 bp    DNA     linear   ENV 17-AUG-2017
DEFINITION  Uncultured bacterium clone Clone_7A1.
ACCESSION
VERSION
KEYWORDS    ENV.
SOURCE      uncultured bacterium
  ORGANISM  uncultured bacterium
            cellular organisms; Bacteria; environmental samples; uncultured
            bacterium.
REFERENCE   1  (bases 1 to 546)
  AUTHORS   Martinez Gutierrez,C.A., Lopez Cortes,A., Maldonado Garcia,J.Q. and
            Latisnere Barragan,H.
  TITLE     Isolation of PHA-producing bacteria and phylogenetic diversity of
            PHA synthases from hypersaline microbial mats
  JOURNAL   Unpublished
REFERENCE   2  (bases 1 to 546)
  AUTHORS   Latisnere Barragan,H., Martinez Gutierrez,C.A. and Lopez Cortes,A.
  TITLE     Direct Submission
  JOURNAL   Submitted (17-AUG-2017) Lab. Geomicrobiologia y Biotecnologia,
            Centro de Investigaciones Biologicas del Noroeste S. C. CIBNOR, Av.
            Instituto Politecnico Nacional, No. 195, Col. Playa Palo de Sta.
            Rita Sur, La Paz, Baja California Sur 23096, Mexico
COMMENT     ##Assembly-Data-START##
            Sequencing Technology :: Sanger dideoxy sequencing
            ##Assembly-Data-END##
FEATURES             Location/Qualifiers
     source          1..546
                     /organism="uncultured bacterium"
                     /mol_type="genomic DNA"
                     /isolation_source="Hypersaline microbial mat, ESSA Area 1"
                     /clone="Clone_7A1"
                     /environmental_sample
                     /country="Mexico"
                     /note="PCR primers developed by Lopez-Cortes et al. (2010)
                     were used (DOI 10.1007/s11274-009-0149-5);
                     PCR_primers=fwd_name: PHACGNF, rev_name: PHACGNR"
     gene            <1..>546
                     /gene="phaC"
     CDS             <1..>546
                     /gene="phaC"
                     /note="Involved in the polymerization of
                     R-hydroxyacyl-CoAs in polyhydroxyalkanoate(PHA) synthesis"
                     /codon_start=1
                     /transl_table=11
                     /product="poly(R)-hydroxyalkanoic acid synthase Class I"
                     /translation="WINKFYILDLREKNSFIKWCVDQGLTVFVVSWVNPDGELAHKSF
EDYMFEGPFAAIEAIEKATGEKSVNTIGYCLGGTLLASALAYLSGKPKNRKGPAASRI
ASATFFTAMTDFEEAGELSVFIDEEQLRALEEEMSEKGYLDGAAMAQTFNMLRANDLI
WSFVVNNYLLGKDPFPFDLLFW"
BASE COUNT      117 a    161 c    153 g    115 t
ORIGIN
        1 tggatcaaca agttctacat cctggacctc cgcgagaaga actctttcat caagtggtgc
       61 gtcgaccagg gtctgacggt cttcgtcgtc tcttgggtca atccggatgg cgagctcgcg
      121 cacaagtctt tcgaggacta catgttcgaa ggacctttcg ccgcgatcga ggcaatcgag
      181 aaagcgactg gcgagaaatc ggtcaatacc atcggctatt gcttgggcgg cacgctgctc
      241 gccagtgctt tggcctatct ttcgggaaaa ccgaaaaacc ggaaaggtcc cgcggccagc
      301 cggattgcca gcgccacctt tttcaccgcc atgaccgact tcgaggaagc cggcgagctt
      361 tccgtcttca tcgacgaaga gcaattgcga gcgctcgaag aggagatgag cgagaagggc
      421 tacctcgacg gggcggccat ggcgcaaacc ttcaacatgc tgcgggccaa cgacctgatc
      481 tggtccttcg tggtcaacaa ctaccttctg ggcaaggacc ccttcccctt cgaccttctg
      541 ttctgg
//
LOCUS       Clone_8A1                528 bp    DNA     linear   ENV 17-AUG-2017
DEFINITION  Uncultured bacterium clone Clone_8A1.
ACCESSION
VERSION
KEYWORDS    ENV.
SOURCE      uncultured bacterium
  ORGANISM  uncultured bacterium
            cellular organisms; Bacteria; environmental samples; uncultured
            bacterium.
REFERENCE   1  (bases 1 to 528)
  AUTHORS   Martinez Gutierrez,C.A., Lopez Cortes,A., Maldonado Garcia,J.Q. and
            Latisnere Barragan,H.
  TITLE     Isolation of PHA-producing bacteria and phylogenetic diversity of
            PHA synthases from hypersaline microbial mats
  JOURNAL   Unpublished
REFERENCE   2  (bases 1 to 528)
  AUTHORS   Latisnere Barragan,H., Martinez Gutierrez,C.A. and Lopez Cortes,A.
  TITLE     Direct Submission
  JOURNAL   Submitted (17-AUG-2017) Lab. Geomicrobiologia y Biotecnologia,
            Centro de Investigaciones Biologicas del Noroeste S. C. CIBNOR, Av.
            Instituto Politecnico Nacional, No. 195, Col. Playa Palo de Sta.
            Rita Sur, La Paz, Baja California Sur 23096, Mexico
COMMENT     ##Assembly-Data-START##
            Sequencing Technology :: Sanger dideoxy sequencing
            ##Assembly-Data-END##
FEATURES             Location/Qualifiers
     source          1..528
                     /organism="uncultured bacterium"
                     /mol_type="genomic DNA"
                     /isolation_source="Hypersaline microbial mat, ESSA Area 1"
                     /clone="Clone_8A1"
                     /environmental_sample
                     /country="Mexico"
                     /note="PCR primers developed by Lopez-Cortes et al. (2010)
                     were used (DOI 10.1007/s11274-009-0149-5);
                     PCR_primers=fwd_name: PHACGNF, rev_name: PHACGNR"
     gene            <1..>528
                     /gene="phaC"
     CDS             <1..>528
                     /gene="phaC"
                     /note="Involved in the polymerization of
                     R-hydroxyacyl-CoAs in polyhydroxyalkanoate(PHA) synthesis"
                     /codon_start=1
                     /transl_table=11
                     /product="poly(R)-hydroxyalkanoic acid synthase Class I"
                     /translation="WINKFYILDLRPQNSMIAWLLEQGFTVFLISWVNPDASLADKTF
                     EDYMRQGLFEALDAVETATGEKQVDAVGYCIGGTLLGSTLAYMAAKKDDRIASATFFA
                     AQLDFKKAGELLVFIDDEWFAEIRRLMDAQGGVLDGRTMADTFNFLRANDLVWSFVIN
                     NYLLGRQPQAFDLLFW"
BASE COUNT       95 a    166 c    160 g    107 t
ORIGIN
        1 tggatcaaca agttctacat tctcgatctg cgcccgcaga actccatgat cgcctggctt
       61 ctcgaacagg gcttcacggt gttcctgatc tcctgggtca atcccgacgc ctcgctcgcg
      121 gacaagacct tcgaggacta catgcgccag ggcttgttcg aggcgctcga cgcggtcgag
      181 accgcgacgg gcgaaaagca ggtcgacgcc gtgggctatt gcatcggcgg gacccttctg
      241 ggctcgacgc tggcctacat ggcggccaag aaggacgacc ggatcgcctc ggcgaccttt
      301 ttcgcagccc agctcgactt caaaaaggcc ggcgagctgc tggtcttcat cgacgatgaa
      361 tggttcgctg aaatccggcg gctgatggac gcgcagggcg gcgtgctgga cggccggacg
      421 atggcggaca cgttcaactt cctgcgggcg aacgatcttg tctggtcctt cgtcatcaac
      481 aactatctgc tcggccgaca gccccaggcc ttcgaccttc tgttctgg
//
LOCUS       Clone_11A1               525 bp    DNA     linear   ENV 17-AUG-2017
DEFINITION  Uncultured bacterium clone Clone_11A1.
ACCESSION
VERSION
KEYWORDS    ENV.
SOURCE      uncultured bacterium
  ORGANISM  uncultured bacterium
            cellular organisms; Bacteria; environmental samples; uncultured
            bacterium.
REFERENCE   1  (bases 1 to 525)
  AUTHORS   Martinez Gutierrez,C.A., Lopez Cortes,A., Maldonado Garcia,J.Q. and
            Latisnere Barragan,H.
  TITLE     Isolation of PHA-producing bacteria and phylogenetic diversity of
            PHA synthases from hypersaline microbial mats
  JOURNAL   Unpublished
REFERENCE   2  (bases 1 to 525)
  AUTHORS   Latisnere Barragan,H., Martinez Gutierrez,C.A. and Lopez Cortes,A.
  TITLE     Direct Submission
  JOURNAL   Submitted (17-AUG-2017) Lab. Geomicrobiologia y Biotecnologia,
            Centro de Investigaciones Biologicas del Noroeste S. C. CIBNOR, Av.
            Instituto Politecnico Nacional, No. 195, Col. Playa Palo de Sta.
            Rita Sur, La Paz, Baja California Sur 23096, Mexico
COMMENT     ##Assembly-Data-START##
            Sequencing Technology :: Sanger dideoxy sequencing
            ##Assembly-Data-END##
FEATURES             Location/Qualifiers
     source          1..525
                     /organism="uncultured bacterium"
                     /mol_type="genomic DNA"
                     /isolation_source="Hypersaline microbial mat, ESSA Area 1"
                     /clone="Clone_11A1"
                     /environmental_sample
                     /country="Mexico"
                     /note="PCR primers developed by Lopez-Cortes et al. (2010)
                     were used (DOI 10.1007/s11274-009-0149-5);
                     PCR_primers=fwd_name: PHACGNF, rev_name: PHACGNR"
     gene            <1..>525
                     /gene="phaC"
     CDS             <1..>525
                     /gene="phaC"
                     /note="Involved in the polymerization of
                     R-hydroxyacyl-CoAs in polyhydroxyalkanoate(PHA) synthesis"
                     /codon_start=1
                     /transl_table=11
                     /product="poly(R)-hydroxyalkanoic acid synthase Class I"
                     /translation="RINKFYILDLKPQNSFIRWVVDQGYTLFVVSWINPDESYKDVGL
                     ETYIEDGYLRAFEEVKSICKVEKINAIGYCIAGTTLNLTLSLMKQRGDKSVKSATFFT
                     TLTDFSDQGEFTPFLQNDFIDGIEAEIGDTGLLKSFIMARTFSYLRSNDLIYGPAIKS
                     YMMGETPPAFDLLFW"
BASE COUNT      118 a    144 c    144 g    119 t
ORIGIN
        1 cggatcaaca agttctacat cctcgatctc aaaccgcaga attccttcat ccgctgggtc
       61 gtggaccagg gttacacgct gttcgtggtc agttggatca acccggatga gagttacaag
      121 gatgtcggtc tcgagaccta tatcgaggac ggctacttgc gcgcattcga agaggtgaag
      181 tccatctgca aggtcgaaaa gatcaatgcg atcggctatt gcatcgcggg gacgacgctc
      241 aaccttacgc tgtcgctgat gaaacagcgc ggcgacaagt cggtcaaatc ggcgaccttc
      301 ttcaccacct tgacggattt ctcggatcag ggggaattca cgccgttcct tcagaacgac
      361 ttcatcgacg ggatcgaggc cgagatcggc gataccggtc ttttgaagtc attcatcatg
      421 gcgcggacat tcagctatct tcggtccaac gacctgatct acggtcccgc gatcaagagc
      481 tacatgatgg gtgagacgcc gccggccttc gacctgctgt tctgg
//
LOCUS       Clone_13A1               522 bp    DNA     linear   ENV 17-AUG-2017
DEFINITION  Uncultured bacterium clone Clone_13A1.
ACCESSION
VERSION
KEYWORDS    ENV.
SOURCE      uncultured bacterium
  ORGANISM  uncultured bacterium
            cellular organisms; Bacteria; environmental samples; uncultured
            bacterium.
REFERENCE   1  (bases 1 to 522)
  AUTHORS   Martinez Gutierrez,C.A., Lopez Cortes,A., Maldonado Garcia,J.Q. and
            Latisnere Barragan,H.
  TITLE     Isolation of PHA-producing bacteria and phylogenetic diversity of
            PHA synthases from hypersaline microbial mats
  JOURNAL   Unpublished
REFERENCE   2  (bases 1 to 522)
  AUTHORS   Latisnere Barragan,H., Martinez Gutierrez,C.A. and Lopez Cortes,A.
  TITLE     Direct Submission
  JOURNAL   Submitted (17-AUG-2017) Lab. Geomicrobiologia y Biotecnologia,
            Centro de Investigaciones Biologicas del Noroeste S. C. CIBNOR, Av.
            Instituto Politecnico Nacional, No. 195, Col. Playa Palo de Sta.
            Rita Sur, La Paz, Baja California Sur 23096, Mexico
COMMENT     ##Assembly-Data-START##
            Sequencing Technology :: Sanger dideoxy sequencing
            ##Assembly-Data-END##
FEATURES             Location/Qualifiers
     source          1..522
                     /organism="uncultured bacterium"
                     /mol_type="genomic DNA"
                     /isolation_source="Hypersaline microbial mat, ESSA Area 1"
                     /clone="Clone_13A1"
                     /environmental_sample
                     /country="Mexico"
                     /note="PCR primers developed by Lopez-Cortes et al. (2010)
                     were used (DOI 10.1007/s11274-009-0149-5);
                     PCR_primers=fwd_name: PHACGNF, rev_name: PHACGNR"
     gene            <1..>522
                     /gene="phaC"
     CDS             <1..>522
                     /gene="phaC"
                     /note="Involved in the polymerization of
                     R-hydroxyacyl-CoAs in polyhydroxyalkanoate(PHA) synthesis"
                     /codon_start=1
                     /product="poly(R)-hydroxyalkanoic acid synthase Class I"
                     /translation="WINKFYILDLNQKKSLVRWLVEQGFTVFIVSWVNPGPAQADETF
                     LSYIEKGMFAAIDAVKKETGEKAVNVAAYCIGGTLTGTGLALAAAKRKKGVNSCTFFT
                     TQLDFTDAGELQIFVDDEQLKVLDEQMEEGFLAAESMANAFNMLRSSDLIWGVMIQNY
                     LLGKEPFPFDLLFW"
BASE COUNT      113 a    142 c    150 g    117 t
ORIGIN
        1 tggatcaaca agttctatat tctggacctg aaccagaaga aatccttggt ccgttggctg
       61 gtggagcagg gcttcaccgt cttcatcgtc tcctgggtca accccggccc cgcccaggcg
      121 gatgaaacct tcctcagcta tatcgaaaag ggcatgttcg ccgccattga cgcagtgaag
      181 aaagagacgg gggaaaaagc cgtcaatgtc gccgcttatt gcattggcgg cacgctgacc
      241 ggcaccgggc tggcgctggc cgccgcgaag cggaaaaagg gcgtcaacag ttgcacgttc
      301 tttaccaccc agcttgattt caccgatgcg ggcgagttgc agatctttgt cgatgacgaa
      361 cagctcaagg tgctggatga gcagatggag gaaggctttc tagccgctga aagcatggcc
      421 aacgccttca acatgttgcg ctcttccgat ctgatctggg gggtgatgat ccagaattat
      481 cttctgggca aggagccctt ccccttcgac cttctgttct gg
//
LOCUS       Clone_14A1               525 bp    DNA     linear   ENV 17-AUG-2017
DEFINITION  Uncultured bacterium clone Clone_14A1.
ACCESSION
VERSION
KEYWORDS    ENV.
SOURCE      uncultured bacterium
  ORGANISM  uncultured bacterium
            cellular organisms; Bacteria; environmental samples; uncultured
            bacterium.
REFERENCE   1  (bases 1 to 525)
  AUTHORS   Martinez Gutierrez,C.A., Lopez Cortes,A., Maldonado Garcia,J.Q. and
            Latisnere Barragan,H.
  TITLE     Isolation of PHA-producing bacteria and phylogenetic diversity of
            PHA synthases from hypersaline microbial mats
  JOURNAL   Unpublished
REFERENCE   2  (bases 1 to 525)
  AUTHORS   Latisnere Barragan,H., Martinez Gutierrez,C.A. and Lopez Cortes,A.
  TITLE     Direct Submission
  JOURNAL   Submitted (17-AUG-2017) Lab. Geomicrobiologia y Biotecnologia,
            Centro de Investigaciones Biologicas del Noroeste S. C. CIBNOR, Av.
            Instituto Politecnico Nacional, No. 195, Col. Playa Palo de Sta.
            Rita Sur, La Paz, Baja California Sur 23096, Mexico
COMMENT     ##Assembly-Data-START##
            Sequencing Technology :: Sanger dideoxy sequencing
            ##Assembly-Data-END##
FEATURES             Location/Qualifiers
     source          1..525
                     /organism="uncultured bacterium"
                     /mol_type="genomic DNA"
                     /isolation_source="Hypersaline microbial mat, ESSA Area 1"
                     /clone="Clone_14A1"
                     /environmental_sample
                     /country="Mexico"
                     /note="PCR primers developed by Lopez-Cortes et al. (2010)
                     were used (DOI 10.1007/s11274-009-0149-5);
                     PCR_primers=fwd_name: PHACGNF, rev_name: PHACGNR"
     gene            <1..>525
                     /gene="phaC"
     CDS             <1..>525
                     /gene="phaC"
                     /note="Involved in the polymerization of
                     R-hydroxyacyl-CoAs in polyhydroxyalkanoate(PHA) synthesis"
                     /codon_start=1
                     /transl_table=11
                     /product="poly(R)-hydroxyalkanoic acid synthase Class I"
                     /translation="WINKFYILDLSPKNSFLKWMVEQGYTVFVVSWVNPDTHLADKTF
                     ADYMSEGILEAVGAVKKATGARDMNAIGYCIGGTLLAATLAVMAERGDKSIKSTTFFT
                     SQVDFSEAGDLKVFVDHAQVDNVDKLSAETGYLDSKYMFQTFNMLRANDLIWSFYVNN
                     YLLGRDPMSFDLLFW"
BASE COUNT      112 a    149 c    150 g    114 t
ORIGIN
        1 tggatcaaca agttctacat tctcgacctc tcgccgaaga actcttttct gaaatggatg
       61 gtcgagcagg gctacacggt tttcgtggtc tcctgggtca atccggacac gcacctggcc
      121 gataaaacgt tcgccgacta tatgagcgaa ggcatcctgg aagcggtcgg cgctgtcaag
      181 aaggctaccg gtgcgcggga catgaatgcc atcggctact gcatcggcgg gacgctgctg
      241 gcggcaactc tggcagtgat ggccgaacgc ggcgacaaga gcatcaagtc gacgacgttc
      301 ttcacctctc aggtggactt ttccgaggcc ggcgatctca aggtcttcgt cgaccatgcg
      361 caggtcgaca acgtcgacaa gctgtcggcg gaaacgggct acctggacag caaatacatg
      421 ttccagacct tcaacatgct gcgcgccaac gaccttatct ggtcgtttta cgtgaacaac
      481 tatctgctgg ggcgcgatcc gatgtccttc gacctgctgt tctgg
//
LOCUS       Clone_16A1               528 bp    DNA     linear   ENV 17-AUG-2017
DEFINITION  Uncultured bacterium clone Clone_16A1.
ACCESSION
VERSION
KEYWORDS    ENV.
SOURCE      uncultured bacterium
  ORGANISM  uncultured bacterium
            cellular organisms; Bacteria; environmental samples; uncultured
            bacterium.
REFERENCE   1  (bases 1 to 528)
  AUTHORS   Martinez Gutierrez,C.A., Lopez Cortes,A., Maldonado Garcia,J.Q. and
            Latisnere Barragan,H.
  TITLE     Isolation of PHA-producing bacteria and phylogenetic diversity of
            PHA synthases from hypersaline microbial mats
  JOURNAL   Unpublished
REFERENCE   2  (bases 1 to 528)
  AUTHORS   Latisnere Barragan,H., Martinez Gutierrez,C.A. and Lopez Cortes,A.
  TITLE     Direct Submission
  JOURNAL   Submitted (17-AUG-2017) Lab. Geomicrobiologia y Biotecnologia,
            Centro de Investigaciones Biologicas del Noroeste S. C. CIBNOR, Av.
            Instituto Politecnico Nacional, No. 195, Col. Playa Palo de Sta.
            Rita Sur, La Paz, Baja California Sur 23096, Mexico
COMMENT     ##Assembly-Data-START##
            Sequencing Technology :: Sanger dideoxy sequencing
            ##Assembly-Data-END##
FEATURES             Location/Qualifiers
     source          1..528
                     /organism="uncultured bacterium"
                     /mol_type="genomic DNA"
                     /isolation_source="Hypersaline microbial mat, ESSA Area 1"
                     /clone="Clone_16A1"
                     /environmental_sample
                     /country="Mexico"
                     /note="PCR primers developed by Lopez-Cortes et al. (2010)
                     were used (DOI 10.1007/s11274-009-0149-5);
                     PCR_primers=fwd_name: PHACGNF, rev_name: PHACGNR"
     gene            <1..>528
                     /gene="phaC"
     CDS             <1..>528
                     /gene="phaC"
                     /note="Involved in the polymerization of
                     R-hydroxyacyl-CoAs in polyhydroxyalkanoate(PHA) synthesis"
                     /codon_start=1
                     /transl_table=11
                     /product="poly(R)-hydroxyalkanoic acid synthase Class I"
                     /translation="RINKFYILDLREENSMIRWLVNKGLTVFIVSWRSADETTKDYVW
                     DDYVEKGVHAALDAALDASGADDVNAVGYCIGGSLLSGTLARMAQTGDDRIASATFFA
                     SQSDFEKAGDLKVFTDETAQETIAKIIEEHGGLMPGEYMAETFNWLRPVDLVWRYVVD
                     NYMMGKKPRPFDLLFW"
BASE COUNT      109 a    154 c    164 g    101 t
ORIGIN
        1 cggatcaaca agttctacat cctcgatctg cgcgaggaaa actcgatgat ccgatggctc
       61 gtgaacaagg gcctgacggt gtttatcgtg tcgtggcgct ccgccgacga aacgacgaaa
      121 gactacgtct gggacgacta tgtcgagaag ggtgtccacg ccgcgcttga tgcggccctc
      181 gacgcctccg gcgccgacga cgtgaacgcg gtcggctact gcatcggagg ttcgctcctg
      241 tcaggcacgc tggcgcgtat ggcccagacc ggcgacgatc ggatcgcatc ggccacgttc
      301 ttcgcctcgc agtcggactt cgagaaagca ggcgatctca aggtgttcac tgacgagacc
      361 gcacaggaaa ccatcgcaaa gatcatcgaa gaacatggcg gcctgatgcc cggcgagtat
      421 atggccgaga cgttcaactg gctgcgcccc gttgatctgg tctggcggta tgtcgtcgac
      481 aattacatga tggggaagaa gccgcgcccg ttcgacctgc tgttctgg
//
LOCUS       Clone_17A1               525 bp    DNA     linear   ENV 17-AUG-2017
DEFINITION  Uncultured bacterium clone Clone_17A1.
ACCESSION
VERSION
KEYWORDS    ENV.
SOURCE      uncultured bacterium
  ORGANISM  uncultured bacterium
            cellular organisms; Bacteria; environmental samples; uncultured
            bacterium.
REFERENCE   1  (bases 1 to 525)
  AUTHORS   Martinez Gutierrez,C.A., Lopez Cortes,A., Maldonado Garcia,J.Q. and
            Latisnere Barragan,H.
  TITLE     Isolation of PHA-producing bacteria and phylogenetic diversity of
            PHA synthases from hypersaline microbial mats
  JOURNAL   Unpublished
REFERENCE   2  (bases 1 to 525)
  AUTHORS   Latisnere Barragan,H., Martinez Gutierrez,C.A. and Lopez Cortes,A.
  TITLE     Direct Submission
  JOURNAL   Submitted (17-AUG-2017) Lab. Geomicrobiologia y Biotecnologia,
            Centro de Investigaciones Biologicas del Noroeste S. C. CIBNOR, Av.
            Instituto Politecnico Nacional, No. 195, Col. Playa Palo de Sta.
            Rita Sur, La Paz, Baja California Sur 23096, Mexico
COMMENT     ##Assembly-Data-START##
            Sequencing Technology :: Sanger dideoxy sequencing
            ##Assembly-Data-END##
FEATURES             Location/Qualifiers
     source          1..525
                     /organism="uncultured bacterium"
                     /mol_type="genomic DNA"
                     /isolation_source="Hypersaline microbial mat, ESSA Area 1"
                     /clone="Clone_17A1"
                     /environmental_sample
                     /country="Mexico"
                     /note="PCR primers developed by Lopez-Cortes et al. (2010)
                     were used (DOI 10.1007/s11274-009-0149-5);
                     PCR_primers=fwd_name: PHACGNF, rev_name: PHACGNR"
     gene            <1..>525
                     /gene="phaC"
     CDS             <1..>525
                     /gene="phaC"
                     /note="Involved in the polymerization of
                     R-hydroxyacyl-CoAs in polyhydroxyalkanoate(PHA) synthesis"
                     /codon_start=1
                     /transl_table=11
                     /product="poly(R)-hydroxyalkanoic acid synthase Class I"
                     /translation="WINKFYILDLSPKNSFLKWMVEQGYTVFVVSWVNPDTHLADKTF
                     ADYMSEGILEAVGAVKKATGARDMNAIGYCIGGTLLAATLAVMAERGDKSIKSTTFFT
                     SQVDFSEAGDLKVFVDHAQVDNVDKLSADTGYLDSKYMFQTFNMLRANDLIWSFYVNN
                     YLLGRDPMPFDLLFW"
BASE COUNT      110 a    153 c    151 g    111 t
ORIGIN
        1 tggatcaaca agttctacat tctcgacctc tcgccgaaga actcttttct gaaatggatg
       61 gtcgagcagg gctacacggt tttcgtggtc tcctgggtca atccggacac gcacctggcc
      121 gataaaacgt tcgccgacta tatgagcgaa ggcatcctgg aagcggtcgg cgctgtcaag
      181 aaggctaccg gcgcgcggga catgaatgcc atcggctact gcatcggcgg gacgctgctg
      241 gcggcaactc tggcagtgat ggccgagcgc ggcgacaaga gcatcaagtc gacgacgttc
      301 ttcacctctc aggtggactt ttccgaggcc ggcgatctca aggtcttcgt cgaccatgcg
      361 caggtcgaca acgtcgacaa gctgtcggcg gacacgggct acctggacag caaatacatg
      421 ttccagacct tcaacatgct gcgcgccaac gaccttatct ggtcgttcta cgtgaacaac
      481 tatctgctgg ggcgcgatcc gatgcccttc gacctgctgt tctgg
//
LOCUS       Clone_18A1               524 bp    DNA     linear   ENV 17-AUG-2017
DEFINITION  Uncultured bacterium clone Clone_18A1.
ACCESSION
VERSION
KEYWORDS    ENV.
SOURCE      uncultured bacterium
  ORGANISM  uncultured bacterium
            cellular organisms; Bacteria; environmental samples; uncultured
            bacterium.
REFERENCE   1  (bases 1 to 524)
  AUTHORS   Martinez Gutierrez,C.A., Lopez Cortes,A., Maldonado Garcia,J.Q. and
            Latisnere Barragan,H.
  TITLE     Isolation of PHA-producing bacteria and phylogenetic diversity of
            PHA synthases from hypersaline microbial mats
  JOURNAL   Unpublished
REFERENCE   2  (bases 1 to 524)
  AUTHORS   Latisnere Barragan,H., Martinez Gutierrez,C.A. and Lopez Cortes,A.
  TITLE     Direct Submission
  JOURNAL   Submitted (17-AUG-2017) Lab. Geomicrobiologia y Biotecnologia,
            Centro de Investigaciones Biologicas del Noroeste S. C. CIBNOR, Av.
            Instituto Politecnico Nacional, No. 195, Col. Playa Palo de Sta.
            Rita Sur, La Paz, Baja California Sur 23096, Mexico
COMMENT     ##Assembly-Data-START##
            Sequencing Technology :: Sanger dideoxy sequencing
            ##Assembly-Data-END##
FEATURES             Location/Qualifiers
     source          1..524
                     /organism="uncultured bacterium"
                     /mol_type="genomic DNA"
                     /isolation_source="Hypersaline microbial mat, ESSA Area 1"
                     /clone="Clone_18A1"
                     /environmental_sample
                     /country="Mexico"
                     /note="PCR primers developed by Lopez-Cortes et al. (2010)
                     were used (DOI 10.1007/s11274-009-0149-5);
                     PCR_primers=fwd_name: PHACGNF, rev_name: PHACGNR"
     gene            <1..>524
                     /gene="phaC"
     CDS             <1..>524
                     /gene="phaC"
                     /note="Involved in the polymerization of
                     R-hydroxyacyl-CoAs in polyhydroxyalkanoate(PHA) synthesis"
                     /codon_start=1
                     /transl_table=11
                     /product="poly(R)-hydroxyalkanoic acid synthase Class I"
                     /translation="INKFYILDLKAQNSLIKWIVDQGYTLFVVSWVNPDATYRDVGMA
                     DYIEDGYITVLETVREICGVKKVNAIGYCIAGTTLSLTLSILKDRGLDYVNSATFFTT
                     LTDFSDQGEVGVFLDNDFVDGIEAEVTDNGYLDSFYMSRTFSFLRSNDLIYQPAIRSY
                     MLGESPPAFDLLFW"
BASE COUNT      105 a    158 c    143 g    118 t
ORIGIN
        1 atcaacaagt tctacatcct cgacctgaag gcgcagaatt cgcttatcaa gtggatcgtg
       61 gaccagggct acacgttgtt cgtggtcagc tgggtgaacc cggatgccac ctatcgcgat
      121 gtcggcatgg ccgactatat cgaggatggc tacatcaccg tgctggaaac cgtgcgtgag
      181 atctgcggcg tcaagaaggt caacgccatc ggctattgca tcgccggcac cacgctctcg
      241 ctgacgctat ccatcctcaa ggatcgcggg ctggactatg tcaattccgc caccttcttc
      301 accacgctga ccgatttctc ggaccagggc gaggtgggcg tcttcctcga caacgatttc
      361 gtggacggga tcgaggccga ggtgacggac aacggctatc tcgacagttt ctacatgtcg
      421 cggacctttt ccttcctgcg gtccaatgac ctgatctatc aaccggcgat ccggtcctac
      481 atgctcgggg aaagcccgcc ggccttcgac cttctgttct ggaa
//
LOCUS       Clone_21A1               528 bp    DNA     linear   ENV 17-AUG-2017
DEFINITION  Uncultured bacterium clone Clone_21A1.
ACCESSION
VERSION
KEYWORDS    ENV.
SOURCE      uncultured bacterium
  ORGANISM  uncultured bacterium
            cellular organisms; Bacteria; environmental samples; uncultured
            bacterium.
REFERENCE   1  (bases 1 to 528)
  AUTHORS   Martinez Gutierrez,C.A., Lopez Cortes,A., Maldonado Garcia,J.Q. and
            Latisnere Barragan,H.
  TITLE     Isolation of PHA-producing bacteria and phylogenetic diversity of
            PHA synthases from hypersaline microbial mats
  JOURNAL   Unpublished
REFERENCE   2  (bases 1 to 528)
  AUTHORS   Latisnere Barragan,H., Martinez Gutierrez,C.A. and Lopez Cortes,A.
  TITLE     Direct Submission
  JOURNAL   Submitted (17-AUG-2017) Lab. Geomicrobiologia y Biotecnologia,
            Centro de Investigaciones Biologicas del Noroeste S. C. CIBNOR, Av.
            Instituto Politecnico Nacional, No. 195, Col. Playa Palo de Sta.
            Rita Sur, La Paz, Baja California Sur 23096, Mexico
COMMENT     ##Assembly-Data-START##
            Sequencing Technology :: Sanger dideoxy sequencing
            ##Assembly-Data-END##
FEATURES             Location/Qualifiers
     source          1..528
                     /organism="uncultured bacterium"
                     /mol_type="genomic DNA"
                     /isolation_source="Hypersaline microbial mat, ESSA Area 1"
                     /clone="Clone_21A1"
                     /environmental_sample
                     /country="Mexico"
                     /note="PCR primers developed by Lopez-Cortes et al. (2010)
                     were used (DOI 10.1007/s11274-009-0149-5);
                     PCR_primers=fwd_name: PHACGNF, rev_name: PHACGNR"
     gene            <1..>528
                     /gene="phaC"
     CDS             <1..>528
                     /gene="phaC"
                     /note="Involved in the polymerization of
                     R-hydroxyacyl-CoAs in polyhydroxyalkanoate(PHA) synthesis"
                     /codon_start=1
                     /transl_table=11
                     /product="poly(R)-hydroxyalkanoic acid synthase Class I"
                     /translation="QINKFYILDLKPENSLVRYMLDRGHSVFVISWVNPTQAHAEMSF
                     EDYMRLGPLTALDVIEEATGGKKTNILGFCIGGILVTATLAYLAAKGEATRIGAATTL
                     ATMVDFTDVGEIGVFIDRDRLKALRAHMEDTGYLENHHLQEMFSMIRENDLVWSFHVM
                     NYLMGRKPPAFDLLFW"
BASE COUNT      111 a    164 c    151 g    102 t
ORIGIN
        1 cagatcaaca agttctacat tctcgatctg aagcccgaga acagcctcgt gcgctacatg
       61 ctcgaccggg gtcacagcgt cttcgtgatt tcctgggtga acccgaccca agcccacgcg
      121 gaaatgagtt ttgaagatta catgcgcctc ggcccgttga ccgcgcttga tgtcatcgaa
      181 gaagcgaccg gcgggaagaa aaccaacatc ctcggcttct gcatcggcgg catcctggtg
      241 accgcaacgc tggcctatct cgccgccaag ggcgaggcga cgcggatcgg tgcagccacg
      301 acgctcgcca cgatggtgga tttcaccgat gtgggcgaga tcggcgtctt catcgaccgc
      361 gaccggctga aggcgctgcg cgcgcatatg gaagataccg gctacctcga gaaccatcac
      421 ctgcaggaga tgttctcgat gatccgtgag aacgacctcg tatggtcctt ccacgtgatg
      481 aactacctca tgggccgcaa accgcccgcg ttcgacctgc tgttctgg
//
LOCUS       Clone_23A1               528 bp    DNA     linear   ENV 17-AUG-2017
DEFINITION  Uncultured bacterium clone Clone_23A1.
ACCESSION
VERSION
KEYWORDS    ENV.
SOURCE      uncultured bacterium
  ORGANISM  uncultured bacterium
            cellular organisms; Bacteria; environmental samples; uncultured
            bacterium.
REFERENCE   1  (bases 1 to 528)
  AUTHORS   Martinez Gutierrez,C.A., Lopez Cortes,A., Maldonado Garcia,J.Q. and
            Latisnere Barragan,H.
  TITLE     Isolation of PHA-producing bacteria and phylogenetic diversity of
            PHA synthases from hypersaline microbial mats
  JOURNAL   Unpublished
REFERENCE   2  (bases 1 to 528)
  AUTHORS   Latisnere Barragan,H., Martinez Gutierrez,C.A. and Lopez Cortes,A.
  TITLE     Direct Submission
  JOURNAL   Submitted (17-AUG-2017) Lab. Geomicrobiologia y Biotecnologia,
            Centro de Investigaciones Biologicas del Noroeste S. C. CIBNOR, Av.
            Instituto Politecnico Nacional, No. 195, Col. Playa Palo de Sta.
            Rita Sur, La Paz, Baja California Sur 23096, Mexico
COMMENT     ##Assembly-Data-START##
            Sequencing Technology :: Sanger dideoxy sequencing
            ##Assembly-Data-END##
FEATURES             Location/Qualifiers
     source          1..528
                     /organism="uncultured bacterium"
                     /mol_type="genomic DNA"
                     /isolation_source="Hypersaline microbial mat, ESSA Area 1"
                     /clone="Clone_23A1"
                     /environmental_sample
                     /country="Mexico"
                     /note="PCR primers developed by Lopez-Cortes et al. (2010)
                     were used (DOI 10.1007/s11274-009-0149-5);
                     PCR_primers=fwd_name: PHACGNF, rev_name: PHACGNR"
     gene            <1..>528
                     /gene="phaC"
     CDS             <1..>528
                     /gene="phaC"
                     /note="Involved in the polymerization of
                     R-hydroxyacyl-CoAs in polyhydroxyalkanoate(PHA) synthesis"
                     /codon_start=1
                     /transl_table=11
                     /product="poly(R)-hydroxyalkanoic acid synthase Class I"
                     /translation="RINKFYAWDLAPTRSCVEFLVEHGHTVFIVSWRNPTTDHADWGM
                     DSYIAALDRASEVACEIAKCDELNMVGACSGGITGALLMGYWAAKDIKRANTFTLLVA
                     ILQLEGAKDTSMGLFANFETLELARLFSRTQGVLPGSALQKAFAWLRPNDLIWAYWVN
                     NYLLGNEPPAFDLLFW"
BASE COUNT       93 a    180 c    158 g     97 t
ORIGIN
        1 cggatcaaca agttctacgc ctgggacctc gcgccgaccc gctcctgcgt cgagtttctc
       61 gtggagcatg gccacacggt cttcatcgtc agctggcgca acccgacgac cgaccatgcc
      121 gattggggca tggacagcta catcgccgcg ctcgaccgcg cctcggaggt cgcctgcgag
      181 atcgccaaat gcgacgagct caatatggtg ggggcctgct ctggcgggat caccggggcc
      241 cttttgatgg gctactgggc ggccaaggac atcaagcggg cgaatacctt caccctgctc
      301 gtggccatcc tgcagctcga aggagccaag gacacgtcca tgggcctgtt cgcgaatttc
      361 gagaccctcg aactggcccg gctcttctcg cgcacccagg gcgtcctgcc cggcagcgca
      421 ctgcaaaagg ccttcgcatg gcttcggccc aacgacctga tctgggccta ctgggtcaac
      481 aattacctgc tgggcaacga accgccggcc ttcgacctgc tgttctgg
//
LOCUS       Clone_56A1               528 bp    DNA     linear   ENV 17-AUG-2017
DEFINITION  Uncultured bacterium clone Clone_56A1.
ACCESSION
VERSION
KEYWORDS    ENV.
SOURCE      uncultured bacterium
  ORGANISM  uncultured bacterium
            cellular organisms; Bacteria; environmental samples; uncultured
            bacterium.
REFERENCE   1  (bases 1 to 528)
  AUTHORS   Martinez Gutierrez,C.A., Lopez Cortes,A., Maldonado Garcia,J.Q. and
            Latisnere Barragan,H.
  TITLE     Isolation of PHA-producing bacteria and phylogenetic diversity of
            PHA synthases from hypersaline microbial mats
  JOURNAL   Unpublished
REFERENCE   2  (bases 1 to 528)
  AUTHORS   Latisnere Barragan,H., Martinez Gutierrez,C.A. and Lopez Cortes,A.
  TITLE     Direct Submission
  JOURNAL   Submitted (17-AUG-2017) Lab. Geomicrobiologia y Biotecnologia,
            Centro de Investigaciones Biologicas del Noroeste S. C. CIBNOR, Av.
            Instituto Politecnico Nacional, No. 195, Col. Playa Palo de Sta.
            Rita Sur, La Paz, Baja California Sur 23096, Mexico
COMMENT     ##Assembly-Data-START##
            Sequencing Technology :: Sanger dideoxy sequencing
            ##Assembly-Data-END##
FEATURES             Location/Qualifiers
     source          1..528
                     /organism="uncultured bacterium"
                     /mol_type="genomic DNA"
                     /isolation_source="Hypersaline microbial mat, ESSA Area 1"
                     /clone="Clone_56A1"
                     /environmental_sample
                     /country="Mexico"
                     /note="PCR primers developed by Lopez-Cortes et al. (2010)
                     were used (DOI 10.1007/s11274-009-0149-5);
                     PCR_primers=fwd_name: PHACGNF, rev_name: PHACGNR"
     gene            <1..>528
                     /gene="phaC"
     CDS             <1..>528
                     /gene="phaC"
                     /note="Involved in the polymerization of
                     R-hydroxyacyl-CoAs in polyhydroxyalkanoate(PHA) synthesis"
                     /codon_start=1
                     /transl_table=11
                     /product="poly(R)-hydroxyalkanoic acid synthase Class I"
                     /translation="RINKFYILDLRQDNSMMRWLVEQGHTVFLISWRNPGPEQSDLTW
                     ADYMQMGPLAAMDAIEQATGEKQVNILSYCIGGTLTASTMAYLAAEKQSDRVRSVSYM
                     ATLQDFSDPGEIGVFLNEPVLQGLEKQMAQDGYLDGRVMAFSFNLLRENDLFWSFYVS
                     NYLKGEAPTAFDLLFW"
BASE COUNT       97 a    159 c    164 g    108 t
ORIGIN
        1 cggatcaaca agttctacat tctcgatctg cgtcaggaca attcgatgat gcgctggctg
       61 gtggagcagg gccacaccgt attcctgatc tcctggcgca atccggggcc cgagcagagt
      121 gatctcacct gggccgatta catgcagatg gggccgctgg ccgcgatgga tgccatcgag
      181 caggccaccg gcgagaagca ggtcaacatc ctgtcctact gcatcggtgg cacgctgacg
      241 gccagcacca tggcctatct ggcggccgag aagcagtccg accgcgtgcg ctcggtcagc
      301 tacatggcga cgctgcagga cttctccgat cccggtgaga tcggtgtctt cctcaacgag
      361 ccggtgctgc agggtctcga gaagcagatg gcgcaggacg gctatctgga tggccgcgtg
      421 atggcgttct ccttcaatct gctgcgcgag aatgacctgt tctggtcgtt ctacgtctcc
      481 aactatctca agggcgaagc gccgaccgcg ttcgacctgc tgttctgg
//
LOCUS       Clone_143A1              600 bp    DNA     linear   ENV 17-AUG-2017
DEFINITION  Uncultured bacterium clone Clone_143A1.
ACCESSION
VERSION
KEYWORDS    ENV.
SOURCE      uncultured bacterium
  ORGANISM  uncultured bacterium
            cellular organisms; Bacteria; environmental samples; uncultured
            bacterium.
REFERENCE   1  (bases 1 to 600)
  AUTHORS   Martinez Gutierrez,C.A., Lopez Cortes,A., Maldonado Garcia,J.Q. and
            Latisnere Barragan,H.
  TITLE     Isolation of PHA-producing bacteria and phylogenetic diversity of
            PHA synthases from hypersaline microbial mats
  JOURNAL   Unpublished
REFERENCE   2  (bases 1 to 600)
  AUTHORS   Latisnere Barragan,H., Martinez Gutierrez,C.A. and Lopez Cortes,A.
  TITLE     Direct Submission
  JOURNAL   Submitted (17-AUG-2017) Lab. Geomicrobiologia y Biotecnologia,
            Centro de Investigaciones Biologicas del Noroeste S. C. CIBNOR, Av.
            Instituto Politecnico Nacional, No. 195, Col. Playa Palo de Sta.
            Rita Sur, La Paz, Baja California Sur 23096, Mexico
COMMENT     ##Assembly-Data-START##
            Sequencing Technology :: Sanger dideoxy sequencing
            ##Assembly-Data-END##
FEATURES             Location/Qualifiers
     source          1..600
                     /organism="uncultured bacterium"
                     /mol_type="genomic DNA"
                     /isolation_source="Hypersaline microbial mat, ESSA Area 1"
                     /clone="Clone_143A1"
                     /environmental_sample
                     /country="Mexico"
                     /note="PCR_primers=fwd_name: phaC1F1, rev_name: phaC1R2"
     gene            <1..>600
                     /gene="phaC"
     CDS             <1..>600
                     /gene="phaC"
                     /note="Involved in the polymerization of
                     R-hydroxyacyl-CoAs in polyhydroxyalkanoate(PHA) synthesis"
                     /codon_start=1
                     /transl_table=11
                     /product="poly(R)-hydroxyalkanoic acid synthase Class II"
                     /translation="ELIQYSPITEQVHARPLLVVPPQINKFYVFDLSPEKSLARFCLR
                     LQQQTFIISWRNPTKAQREWGLSTYIDALKEAVDAVLSITGSKDLNMLGACSGGITCT
                     ALVGHYAAIGENEVNALTLLVSVLDTTMDNQVALFVDEQTLEAAKRHSYQAGVLEGSE
                     MAKVFAWMRPNDLIWNYWVNNYLLGNEPPVFDILFWNNDT"
BASE COUNT      125 a    195 c    171 g    109 t
ORIGIN
        1 gaactgatcc agtacagccc catcaccgag caggtgcatg cccgtccgct gctggtggtg
       61 ccaccgcaga tcaacaagtt ctacgtgttc gacctcagcc cggaaaagag cctggcgcgc
      121 ttctgcctgc gcttgcagca gcagaccttc atcatcagct ggcgcaaccc gaccaaggcc
      181 cagcgtgaat ggggcctgtc cacctacatc gatgcgctga aagaagccgt cgacgcggtg
      241 ctgtcgatta ccggcagcaa ggacctgaac atgctcggcg cctgctccgg tggcatcact
      301 tgtaccgcac tggtgggcca ctatgccgcc attggcgaga acgaggtcaa cgccctgacc
      361 ctgctggtca gcgtgctgga caccaccatg gacaaccagg ttgctttgtt tgtcgacgag
      421 cagaccttgg aggccgccaa gcgccactcc tatcaggcgg gcgtgctgga aggcagcgaa
      481 atggccaagg tgttcgcctg gatgcgcccc aacgacctga tctggaacta ctgggtgaac
      541 aactacctgc tcggcaatga gccccccgtg ttcgacatcc tgttctggaa caacgacacc
//
LOCUS       Clone_145A1              600 bp    DNA     linear   ENV 17-AUG-2017
DEFINITION  Uncultured bacterium clone Clone_145A1.
ACCESSION
VERSION
KEYWORDS    ENV.
SOURCE      uncultured bacterium
  ORGANISM  uncultured bacterium
            cellular organisms; Bacteria; environmental samples; uncultured
            bacterium.
REFERENCE   1  (bases 1 to 600)
  AUTHORS   Martinez Gutierrez,C.A., Lopez Cortes,A., Maldonado Garcia,J.Q. and
            Latisnere Barragan,H.
  TITLE     Isolation of PHA-producing bacteria and phylogenetic diversity of
            PHA synthases from hypersaline microbial mats
  JOURNAL   Unpublished
REFERENCE   2  (bases 1 to 600)
  AUTHORS   Latisnere Barragan,H., Martinez Gutierrez,C.A. and Lopez Cortes,A.
  TITLE     Direct Submission
  JOURNAL   Submitted (17-AUG-2017) Lab. Geomicrobiologia y Biotecnologia,
            Centro de Investigaciones Biologicas del Noroeste S. C. CIBNOR, Av.
            Instituto Politecnico Nacional, No. 195, Col. Playa Palo de Sta.
            Rita Sur, La Paz, Baja California Sur 23096, Mexico
COMMENT     ##Assembly-Data-START##
            Sequencing Technology :: Sanger dideoxy sequencing
            ##Assembly-Data-END##
FEATURES             Location/Qualifiers
     source          1..600
                     /organism="uncultured bacterium"
                     /mol_type="genomic DNA"
                     /isolation_source="Hypersaline microbial mat, ESSA Area 1"
                     /clone="Clone_145A1"
                     /environmental_sample
                     /country="Mexico"
                     /note="PCR_primers=fwd_name: phaC1F1, rev_name: phaC1R2"
     gene            <1..>600
                     /gene="phaC"
     CDS             <1..>600
                     /gene="phaC"
                     /note="Involved in the polymerization of
                     R-hydroxyacyl-CoAs in polyhydroxyalkanoate(PHA) synthesis"
                     /codon_start=1
                     /transl_table=11
                     /product="poly(R)-hydroxyalkanoic acid synthase Class II"
                     /translation="ELIQYSPITEQVHARPLLVVPPQINKFYVFDLSPEKSLARFCLR
                     SQQQTFIISWRNPTKAQREWGLSTYIDALKEAVDAVLSTTGSKDLNMLGACSGGITCT
                     ALVGHYAAIGENKVNALTLLVSVLDTTMDNQVALFVDEQTLEAAKRHSYQAGVLEGSE
                     MAKVFAWMRPNDLIWNYWVNNYLLGNEPPVFDILFWNNDT"
BASE COUNT      126 a    197 c    170 g    107 t
ORIGIN
        1 gagctgatcc agtacagccc catcaccgag caggtgcatg cccgtccgct gctggtggtg
       61 ccaccgcaga tcaacaagtt ctacgtgttc gacctcagcc cggaaaagag cctggcgcgc
      121 ttctgcctgc gctcgcagca gcagaccttc atcatcagct ggcgcaaccc gaccaaggcc
      181 cagcgtgaat ggggcctgtc cacctacatc gatgcgctga aagaagccgt cgacgcggtg
      241 ctgtcgacta ccggcagcaa ggacctgaac atgctcggcg cctgctccgg tggcatcact
      301 tgtaccgcac tggtgggcca ctatgccgcc attggcgaga acaaggtcaa cgccctgacc
      361 ctgctggtca gcgtgctgga caccaccatg gacaaccagg ttgctttgtt tgtcgacgag
      421 cagaccttgg aggccgccaa gcgccactcc tatcaggcgg gcgtgctgga aggcagcgaa
      481 atggccaagg tgttcgcctg gatgcgcccc aacgacctga tctggaacta ctgggtaaac
      541 aactacctgc tcggcaatga gccccccgtg ttcgacatcc tgttctggaa caacgacacc
//
LOCUS       Clone_146A1              600 bp    DNA     linear   ENV 17-AUG-2017
DEFINITION  Uncultured bacterium clone Clone_146A1.
ACCESSION
VERSION
KEYWORDS    ENV.
SOURCE      uncultured bacterium
  ORGANISM  uncultured bacterium
            cellular organisms; Bacteria; environmental samples; uncultured
            bacterium.
REFERENCE   1  (bases 1 to 600)
  AUTHORS   Martinez Gutierrez,C.A., Lopez Cortes,A., Maldonado Garcia,J.Q. and
            Latisnere Barragan,H.
  TITLE     Isolation of PHA-producing bacteria and phylogenetic diversity of
            PHA synthases from hypersaline microbial mats
  JOURNAL   Unpublished
REFERENCE   2  (bases 1 to 600)
  AUTHORS   Latisnere Barragan,H., Martinez Gutierrez,C.A. and Lopez Cortes,A.
  TITLE     Direct Submission
  JOURNAL   Submitted (17-AUG-2017) Lab. Geomicrobiologia y Biotecnologia,
            Centro de Investigaciones Biologicas del Noroeste S. C. CIBNOR, Av.
            Instituto Politecnico Nacional, No. 195, Col. Playa Palo de Sta.
            Rita Sur, La Paz, Baja California Sur 23096, Mexico
COMMENT     ##Assembly-Data-START##
            Sequencing Technology :: Sanger dideoxy sequencing
            ##Assembly-Data-END##
FEATURES             Location/Qualifiers
     source          1..600
                     /organism="uncultured bacterium"
                     /mol_type="genomic DNA"
                     /isolation_source="Hypersaline microbial mat, ESSA Area 1"
                     /clone="Clone_146A1"
                     /environmental_sample
                     /country="Mexico"
                     /note="PCR_primers=fwd_name: phaC1F1, rev_name: phaC1R2"
     gene            <1..>600
                     /gene="phaC"
     CDS             <1..>600
                     /gene="phaC"
                     /note="Involved in the polymerization of
                     R-hydroxyacyl-CoAs in polyhydroxyalkanoate(PHA) synthesis"
                     /codon_start=1
                     /transl_table=11
                     /product="poly(R)-hydroxyalkanoic acid synthase Class II"
                     /translation="ELIQYSPITEQVHARPLLVVPPQINKFYVFDLSPEKSLARFCLR
                     SRQQTFIISWRNPTKAQREWGLSTYIDALKEAVDAVLSITGSKDLNMLGACSGGITCT
                     ALVGHYAAIGENKVNALTLLVSVLDTTMDNQVALFVDEQTLEAAKRHSYQAGVLEGSE
                     MAKVFAWMRPNDLIWNYWVNNYLLGNEPPVFDILFWNNDT"
BASE COUNT      125 a    196 c    171 g    108 t
ORIGIN
        1 gagctgatcc agtacagccc catcaccgag caggtgcatg cccgtccgct gctggtggtg
       61 ccaccgcaga tcaacaagtt ctacgtgttc gacctcagcc cggaaaagag cctggcgcgc
      121 ttctgcctgc gctcgcggca gcagaccttc atcatcagct ggcgcaaccc gaccaaggcc
      181 cagcgtgaat ggggcctgtc cacctacatc gatgcgctga aagaagccgt cgacgcggtg
      241 ctgtcgatta ccggcagcaa ggacctgaac atgctcggcg cctgctccgg tggcatcact
      301 tgtaccgcac tggtgggcca ctatgccgcc attggcgaga acaaggtcaa cgccctgacc
      361 ctgctggtca gcgtgctgga caccaccatg gacaaccagg ttgctttgtt tgtcgacgag
      421 cagaccttgg aggccgccaa gcgccactcc tatcaggcgg gcgtgctgga aggcagcgaa
      481 atggccaagg tgttcgcctg gatgcgcccc aacgacctga tctggaacta ctgggtaaac
      541 aactacctgc tcggcaatga gccccccgtg ttcgacatcc tgttctggaa caacgacacc
//
LOCUS       Clone_159A1              600 bp    DNA     linear   ENV 17-AUG-2017
DEFINITION  Uncultured bacterium clone Clone_159A1.
ACCESSION
VERSION
KEYWORDS    ENV.
SOURCE      uncultured bacterium
  ORGANISM  uncultured bacterium
            cellular organisms; Bacteria; environmental samples; uncultured
            bacterium.
REFERENCE   1  (bases 1 to 600)
  AUTHORS   Martinez Gutierrez,C.A., Lopez Cortes,A., Maldonado Garcia,J.Q. and
            Latisnere Barragan,H.
  TITLE     Isolation of PHA-producing bacteria and phylogenetic diversity of
            PHA synthases from hypersaline microbial mats
  JOURNAL   Unpublished
REFERENCE   2  (bases 1 to 600)
  AUTHORS   Latisnere Barragan,H., Martinez Gutierrez,C.A. and Lopez Cortes,A.
  TITLE     Direct Submission
  JOURNAL   Submitted (17-AUG-2017) Lab. Geomicrobiologia y Biotecnologia,
            Centro de Investigaciones Biologicas del Noroeste S. C. CIBNOR, Av.
            Instituto Politecnico Nacional, No. 195, Col. Playa Palo de Sta.
            Rita Sur, La Paz, Baja California Sur 23096, Mexico
COMMENT     ##Assembly-Data-START##
            Sequencing Technology :: Sanger dideoxy sequencing
            ##Assembly-Data-END##
FEATURES             Location/Qualifiers
     source          1..600
                     /organism="uncultured bacterium"
                     /mol_type="genomic DNA"
                     /isolation_source="Hypersaline microbial mat, ESSA Area 1"
                     /clone="Clone_159A1"
                     /environmental_sample
                     /country="Mexico"
                     /note="PCR_primers=fwd_name: phaC1F1, rev_name: phaC1R2"
     gene            <1..>600
                     /gene="phaC"
     CDS             <1..>600
                     /gene="phaC"
                     /note="Involved in the polymerization of
                     R-hydroxyacyl-CoAs in polyhydroxyalkanoate(PHA) synthesis"
                     /codon_start=1
                     /transl_table=11
                     /product="poly(R)-hydroxyalkanoic acid synthase Class II"
                     /translation="ELIQYSPITEQVHARPLLVVPPQINKFYVFDLSPEKSLARFCLR
                     SQQQTFIISWRNPTKAQREWGLSTYIDALKEAVDAVLSITGSKDLNMLGACSGGITCT
                     ALVGHYAAIGENKVNALTLLVSVLDTTMDNQVALFVDEQTLEATKRHSYQAGVLEGSE
                     MAKVFAWMRPNDLIWNYWVNNYLLGNEPPVFDILFWNNDT"
BASE COUNT      128 a    196 c    168 g    108 t
ORIGIN
        1 gaactgatcc agtacagccc catcaccgag caggtgcatg cccgtccgct gctggtggtg
       61 ccaccgcaga tcaacaagtt ctacgtgttc gacctcagcc cggaaaagag cctggcgcgc
      121 ttctgcctgc gctcgcagca gcagaccttc atcatcagct ggcgcaaccc gaccaaggcc
      181 cagcgtgaat ggggcctgtc cacctacatc gatgcgctga aagaagccgt cgacgcggtg
      241 ctgtcgatta ccggcagcaa ggacctgaac atgctcggcg cctgctccgg tggcatcact
      301 tgtaccgcac tggtgggcca ctatgccgcc attggcgaga acaaggtcaa cgccctgacc
      361 ctgctggtca gcgtgctgga caccaccatg gacaaccagg ttgctttgtt tgtcgacgag
      421 cagaccttgg aggccaccaa gcgccactcc tatcaggcgg gcgtgctgga aggcagcgaa
      481 atggccaagg tgttcgcctg gatgcgcccc aacgacctga tctggaacta ctgggtaaac
      541 aactacctgc tcggcaatga gccccccgtg ttcgacatcc tgttctggaa caacgacacc
//
LOCUS       Clone_188A1              599 bp    DNA     linear   ENV 17-AUG-2017
DEFINITION  Uncultured bacterium clone Clone_188A1.
ACCESSION
VERSION
KEYWORDS    ENV.
SOURCE      uncultured bacterium
  ORGANISM  uncultured bacterium
            cellular organisms; Bacteria; environmental samples; uncultured
            bacterium.
REFERENCE   1  (bases 1 to 599)
  AUTHORS   Martinez Gutierrez,C.A., Lopez Cortes,A., Maldonado Garcia,J.Q. and
            Latisnere Barragan,H.
  TITLE     Isolation of PHA-producing bacteria and phylogenetic diversity of
            PHA synthases from hypersaline microbial mats
  JOURNAL   Unpublished
REFERENCE   2  (bases 1 to 599)
  AUTHORS   Latisnere Barragan,H., Martinez Gutierrez,C.A. and Lopez Cortes,A.
  TITLE     Direct Submission
  JOURNAL   Submitted (17-AUG-2017) Lab. Geomicrobiologia y Biotecnologia,
            Centro de Investigaciones Biologicas del Noroeste S. C. CIBNOR, Av.
            Instituto Politecnico Nacional, No. 195, Col. Playa Palo de Sta.
            Rita Sur, La Paz, Baja California Sur 23096, Mexico
COMMENT     ##Assembly-Data-START##
            Sequencing Technology :: Sanger dideoxy sequencing
            ##Assembly-Data-END##
FEATURES             Location/Qualifiers
     source          1..599
                     /organism="uncultured bacterium"
                     /mol_type="genomic DNA"
                     /isolation_source="Hypersaline microbial mat, ESSA Area 1"
                     /clone="Clone_188A1"
                     /environmental_sample
                     /country="Mexico"
                     /note="PCR_primers=fwd_name: phaC1F1, rev_name: phaC1R2"
     gene            <1..>599
                     /gene="phaC"
     CDS             <1..>599
                     /gene="phaC"
                     /note="Involved in the polymerization of
                     R-hydroxyacyl-CoAs in polyhydroxyalkanoate(PHA) synthesis"
                     /codon_start=3
                     /transl_table=11
                     /product="poly(R)-hydroxyalkanoic acid synthase Class II"
                     /translation="ELIQYSPITEQVHARPLLVVPPQINKFYVFDLSPEKSLARFCLR
                     SQQQTFIISWRNPTKAQREWGLSTYIDALKEAVDAVLSIIGSKDLNMLGACSGGITCT
                     ALVGHYAAIGENKVNALTLLVSVLDTTMDNQVALFVDEQTLEATKRHSYQAGVLEGSE
                     MAKVFAWMRPNDLIWNYWVNNYLLGNEPPVFDILFWNND"
BASE COUNT      127 a    193 c    169 g    110 t
ORIGIN
        1 tggaactgat ccagtacagc cccatcaccg agcaggtgca tgcccgtccg ctgctggtgg
       61 tgccaccgca gatcaacaag ttctacgtgt tcgacctcag cccggaaaag agcctggcgc
      121 gcttctgcct gcgctcgcag cagcagacct tcatcatcag ctggcgcaac ccgaccaagg
      181 cccagcgtga atggggcctg tccacctaca tcgatgcgct gaaagaagcc gtcgacgcgg
      241 tgctgtcgat tatcggcagc aaggacctga acatgctcgg cgcctgctcc ggtggcatca
      301 cttgtaccgc actggtgggc cactatgccg ccattggcga gaacaaggtc aacgccctga
      361 ccctgctggt cagcgtgctg gacaccacca tggacaacca ggttgctttg tttgtcgacg
      421 agcagacctt ggaggccacc aagcgccact cctatcaggc gggcgtgctg gaaggcagcg
      481 aaatggccaa ggtgttcgcc tggatgcgcc ccaacgacct gatctggaac tactgggtaa
      541 acaactacct gctcggcaat gagccccccg tgttcgacat cctgttctgg aacaacgac
LOCUS       Clone_71_A4              525 bp    DNA     linear   ENV 21-AUG-2017
DEFINITION  ]]]]]]].
ACCESSION
VERSION
KEYWORDS    ENV.
SOURCE      uncultured bacterium
  ORGANISM  uncultured bacterium
            cellular organisms; Bacteria; environmental samples; uncultured
            bacterium.
REFERENCE   1  (bases 1 to 525)
  AUTHORS   Martinez Gutierrez,C.A., Lopez Cortes,A., Maldonado Garcia,J.Q. and
            Latisnere Barragan,H.
  TITLE     Isolation of PHA-producing bacteria and phylogenetic diversity of
            PHA synthases from hypersaline microbial mats
  JOURNAL   Unpublished
REFERENCE   2  (bases 1 to 525)
  AUTHORS   Latisnere Barragan,H., Martinez Gutierrez,C.A. and Lopez Cortes,A.
  TITLE     Direct Submission
  JOURNAL   Submitted (21-AUG-2017) Lab. Geomicrobiologia y Biotecnologia,
            Centro de Investigaciones Biologicas del Noroeste S. C. CIBNOR, Av.
            Instituto Politecnico Nacional, No. 195, Col. Playa Palo de Sta.
            Rita Sur, La Paz, Baja California Sur 23096, Mexico
COMMENT     ##Assembly-Data-START##
            Sequencing Technology :: Sanger dideoxy sequencing
            ##Assembly-Data-END##
FEATURES             Location/Qualifiers
     source          1..525
                     /organism="uncultured bacterium"
                     /mol_type="genomic DNA"
                     /isolation_source="Hypersaline microbial mat; ESSA Area 4"
                     /clone="Clone 71A4"
                     /environmental_sample
                     /country="Mexico"
                     /note="PCR primers developed by Lopez-Cortes et al. (2010)
                     were used; (DOI 10.1007/s11274-009-0149-5);
                     PCR_primers=fwd_name: PHACGNF, rev_name: PHACGNR"
     gene            <1..>525
                     /gene="phaC"
     CDS             <1..>525
                     /gene="phaC"
                     /note="Involved in the polymerization of
                     R-hydroxyacyl-CoAs in polyhydroxyalkanoate(PHA) synthesis"
                     /codon_start=1
                     /transl_table=11
                     /product="poly(R)-hydroxyalkanoic acid synthase Class I"
                     /translation="WINKFYILDLKPTNSLIRWIVDQGYTLFVVSWINPDDGYADVGL
                     EEYIEEGYLRAIEIAKAVCDVKQINAVGYCIAGTTLALTLSLLKKRGDKSIKSATFFT
                     ALTDFSDQGEFTPFLQDDFADGIEAEIDSRGVLPSFIMARTFSFLRSNDLIYGPAIES
                     YMMGETPPAFDLLFW"
BASE COUNT      100 a    170 c    154 g    101 t
ORIGIN
        1 tggatcaaca agttctacat cctcgacctg aagcccacca acagcctgat ccgctggatc
       61 gtcgaccagg gctataccct gttcgtggtg agctggatca acccggacga cggctatgcc
      121 gacgtgggtc tggaggagta catcgaagag ggctatctgc gcgccatcga gatcgccaag
      181 gcggtttgcg acgtcaagca gatcaacgcg gtcggctact gtatcgcggg cacgaccctg
      241 gcgctcacgc tgtcgctcct gaaaaagcgc ggcgacaagt cgatcaagtc ggcgaccttc
      301 ttcaccgcgc tgaccgactt ctccgatcag ggggaattca cacccttcct gcaggacgat
      361 ttcgccgacg ggatcgaggc cgagatcgac agccgcgggg tcctgccgtc cttcatcatg
      421 gcgcgcacct tctcgttcct gcgctcgaac gacctgatct acggcccggc gatcgagtcc
      481 tacatgatgg gcgagacgcc gccggccttc gacctgctgt tctgg
//
LOCUS       Clone_79_A4              525 bp    DNA     linear   ENV 21-AUG-2017
DEFINITION  ]]]]]]].
ACCESSION
VERSION
KEYWORDS    ENV.
SOURCE      uncultured bacterium
  ORGANISM  uncultured bacterium
            cellular organisms; Bacteria; environmental samples; uncultured
            bacterium.
REFERENCE   1  (bases 1 to 525)
  AUTHORS   Martinez Gutierrez,C.A., Lopez Cortes,A., Maldonado Garcia,J.Q. and
            Latisnere Barragan,H.
  TITLE     Isolation of PHA-producing bacteria and phylogenetic diversity of
            PHA synthases from hypersaline microbial mats
  JOURNAL   Unpublished
REFERENCE   2  (bases 1 to 525)
  AUTHORS   Latisnere Barragan,H., Martinez Gutierrez,C.A. and Lopez Cortes,A.
  TITLE     Direct Submission
  JOURNAL   Submitted (21-AUG-2017) Lab. Geomicrobiologia y Biotecnologia,
            Centro de Investigaciones Biologicas del Noroeste S. C. CIBNOR, Av.
            Instituto Politecnico Nacional, No. 195, Col. Playa Palo de Sta.
            Rita Sur, La Paz, Baja California Sur 23096, Mexico
COMMENT     ##Assembly-Data-START##
            Sequencing Technology :: Sanger dideoxy sequencing
            ##Assembly-Data-END##
FEATURES             Location/Qualifiers
     source          1..525
                     /organism="uncultured bacterium"
                     /mol_type="genomic DNA"
                     /isolation_source="Hypersaline microbial mat; ESSA Area 4"
                     /clone="Clone 79A4"
                     /environmental_sample
                     /country="Mexico"
                     /note="PCR primers developed by Lopez-Cortes et al. (2010)
                     were used; (DOI 10.1007/s11274-009-0149-5);
                     PCR_primers=fwd_name: PHACGNF, rev_name: PHACGNR"
     gene            <1..>525
                     /gene="phaC"
     CDS             <1..>525
                     /gene="phaC"
                     /note="Involved in the polymerization of
                     R-hydroxyacyl-CoAs in polyhydroxyalkanoate(PHA) synthesis"
                     /codon_start=1
                     /transl_table=11
                     /product="poly(R)-hydroxyalkanoic acid synthase Class I"
                     /translation="WINKFYILDLRPKNSFIKWWVDQGFTVFVISWVNPDEKLAEKNF
                     EDYLAQGPLTAMDKITEITGEHEINALGYCLGGTLLSATEAYLAAKGDKRIQSGTFMT
                     TMLDFSKPGDLGVFIDEEQISSLEEMMNKRGYLDGGEMATTFNMLRANDLIWSFFVNN
                     YLLGKDPFPFDLLFW"
BASE COUNT      111 a    153 c    148 g    113 t
ORIGIN
        1 tggatcaaca agttctacat cctcgatctc aggcccaaga actccttcat caagtggtgg
       61 gtggaccagg gcttcacggt gttcgtgatt tcctgggtga accccgacga gaagctcgcc
      121 gagaagaact tcgaggacta tctcgcccag gggccgctca ccgccatgga caagatcacc
      181 gagatcaccg gcgagcacga gatcaacgcc ctgggttact gcctgggcgg gaccttgctg
      241 tccgccaccg aggcgtatct ggcggccaag ggtgacaaac gcatccagtc cggcaccttc
      301 atgaccacca tgttggattt ctccaagccg ggtgatctgg gggtgttcat cgatgaggaa
      361 cagatctcct cgctggaaga gatgatgaac aagcgcggtt atctcgacgg cggtgagatg
      421 gccacgacct tcaacatgtt gcgggccaat gatctgatct ggtcgttctt cgtcaacaac
      481 tacctgctgg gcaaggatcc cttccccttc gaccttctgt tctgg
//
LOCUS       Clone_98_A4              528 bp    DNA     linear   ENV 21-AUG-2017
DEFINITION  ]]]]]]].
ACCESSION
VERSION
KEYWORDS    ENV.
SOURCE      uncultured bacterium
  ORGANISM  uncultured bacterium
            cellular organisms; Bacteria; environmental samples; uncultured
            bacterium.
REFERENCE   1  (bases 1 to 528)
  AUTHORS   Martinez Gutierrez,C.A., Lopez Cortes,A., Maldonado Garcia,J.Q. and
            Latisnere Barragan,H.
  TITLE     Isolation of PHA-producing bacteria and phylogenetic diversity of
            PHA synthases from hypersaline microbial mats
  JOURNAL   Unpublished
REFERENCE   2  (bases 1 to 528)
  AUTHORS   Latisnere Barragan,H., Martinez Gutierrez,C.A. and Lopez Cortes,A.
  TITLE     Direct Submission
  JOURNAL   Submitted (21-AUG-2017) Lab. Geomicrobiologia y Biotecnologia,
            Centro de Investigaciones Biologicas del Noroeste S. C. CIBNOR, Av.
            Instituto Politecnico Nacional, No. 195, Col. Playa Palo de Sta.
            Rita Sur, La Paz, Baja California Sur 23096, Mexico
COMMENT     ##Assembly-Data-START##
            Sequencing Technology :: Sanger dideoxy sequencing
            ##Assembly-Data-END##
FEATURES             Location/Qualifiers
     source          1..528
                     /organism="uncultured bacterium"
                     /mol_type="genomic DNA"
                     /isolation_source="Hypersaline microbial mat; ESSA Area 4"
                     /clone="Clone 98A4"
                     /environmental_sample
                     /country="Mexico"
                     /note="PCR primers developed by Lopez-Cortes et al. (2010)
                     were used; (DOI 10.1007/s11274-009-0149-5);
                     PCR_primers=fwd_name: PHACGNF, rev_name: PHACGNR"
     gene            <1..>528
                     /gene="phaC"
     CDS             <1..>528
                     /gene="phaC"
                     /note="Involved in the polymerization of
                     R-hydroxyacyl-CoAs in polyhydroxyalkanoate(PHA) synthesis"
                     /codon_start=1
                     /transl_table=11
                     /product="poly(R)-hydroxyalkanoic acid synthase Class I,
                     partial"
                     /translation="RINKFYILDLQPKNSFVKWAVDQGFTVFLISWANPSKELAHKRF
                     EDYLGDGVLAALDAIEEQTGEREVSALGFCIGGILLATGLAHMAAKGDDRIKAATFFA
                     TLFDFQEDVGELGMFVDVHHLDAMEEHTAKTGFLEGRHMANTFSMLRENDLIWSFVVN
                     NYLLGHEPAPFDLLFW"
BASE COUNT       98 a    161 c    163 g    106 t
ORIGIN
        1 cggatcaaca agttctacat cctggacctg cagccgaaga acagcttcgt gaagtgggcg
       61 gtggaccagg gcttcaccgt gtttttgatc tcgtgggcca atccgagcaa ggagctggcc
      121 cacaagcgtt tcgaggatta tctgggcgac ggggtgctgg cggcgctcga cgccatcgag
      181 gagcagaccg gagagcgcga ggtctccgcg ctcggcttct gcatcggcgg catcctgctc
      241 gccaccggcc ttgcgcacat ggccgccaag ggcgacgacc gtatcaaggc cgccacgttc
      301 tttgccaccc tcttcgactt tcaagaggac gtcggcgagc ttggcatgtt cgtcgacgtg
      361 caccacctcg acgcgatgga ggaacacacc gccaagaccg gctttttgga aggccggcac
      421 atggccaata cgttttccat gttgcgcgaa aacgacctga tctggtcgtt cgtggtcaac
      481 aattacttgc tcgggcacga gccggcgccg ttcgacctgc tgttctgg
//
LOCUS       Clone_107_A4             528 bp    DNA     linear   ENV 21-AUG-2017
DEFINITION  ]]]]]]].
ACCESSION
VERSION
KEYWORDS    ENV.
SOURCE      uncultured bacterium
  ORGANISM  uncultured bacterium
            cellular organisms; Bacteria; environmental samples; uncultured
            bacterium.
REFERENCE   1  (bases 1 to 528)
  AUTHORS   Martinez Gutierrez,C.A., Lopez Cortes,A., Maldonado Garcia,J.Q. and
            Latisnere Barragan,H.
  TITLE     Isolation of PHA-producing bacteria and phylogenetic diversity of
            PHA synthases from hypersaline microbial mats
  JOURNAL   Unpublished
REFERENCE   2  (bases 1 to 528)
  AUTHORS   Latisnere Barragan,H., Martinez Gutierrez,C.A. and Lopez Cortes,A.
  TITLE     Direct Submission
  JOURNAL   Submitted (21-AUG-2017) Lab. Geomicrobiologia y Biotecnologia,
            Centro de Investigaciones Biologicas del Noroeste S. C. CIBNOR, Av.
            Instituto Politecnico Nacional, No. 195, Col. Playa Palo de Sta.
            Rita Sur, La Paz, Baja California Sur 23096, Mexico
COMMENT     ##Assembly-Data-START##
            Sequencing Technology :: Sanger dideoxy sequencing
            ##Assembly-Data-END##
FEATURES             Location/Qualifiers
     source          1..528
                     /organism="uncultured bacterium"
                     /mol_type="genomic DNA"
                     /isolation_source="Hypersaline microbial mat; ESSA Area 4"
                     /clone="Clone 107A4"
                     /environmental_sample
                     /country="Mexico"
                     /note="PCR primers developed by Lopez-Cortes et al. (2010)
                     were used; (DOI 10.1007/s11274-009-0149-5);
                     PCR_primers=fwd_name: PHACGNF, rev_name: PHACGNR"
     gene            <1..>528
                     /gene="phaC"
     CDS             <1..>528
                     /gene="phaC"
                     /note="Involved in the polymerization of
                     R-hydroxyacyl-CoAs in polyhydroxyalkanoate(PHA) synthesis"
                     /codon_start=1
                     /transl_table=11
                     /product="poly(R)-hydroxyalkanoic acid synthase Class I"
                     /translation="RINKFYILDLREENSMIRWLRDQGVTVFVVSWRSADEETKSFGW
                     DAYIEKGIFAGLEEALEESGAEQVNAVGYCIGGTLLTSALSYMAKKGDQRIRSATFFA
                     SQSDFEKAGDLKVFTDPDAVEQVQHIIDENDGIMPGEVMGETFNWLRPVDLVWRYVVD
                     NYMMGKKPRPFDLLFW"
BASE COUNT      107 a    147 c    164 g    110 t
ORIGIN
        1 cggatcaaca agttctacat cctcgatctg cgcgaggaaa actcgatgat ccgctggctg
       61 cgcgaccagg gcgtcaccgt ctttgtcgtc tcctggcgct cggccgacga ggaaacgaag
      121 agcttcggct gggacgcata tatcgagaag ggcattttcg cgggccttga agaggcgctg
      181 gaggaatcgg gcgccgaaca ggtcaatgcc gttggctatt gtatcggcgg gacgctgctg
      241 accagcgccc tttcctacat ggcgaaaaag ggcgatcagc gtatccggtc ggcgaccttc
      301 ttcgccagcc agtcggattt cgaaaaggcc ggcgatctca aggtgtttac cgatcctgat
      361 gccgtcgagc aggtccagca catcatcgat gagaatgacg gcatcatgcc cggtgaggtg
      421 atgggcgaaa ccttcaactg gctgcggccg gtggatctcg tctggcgcta tgtcgtcgac
      481 aattacatga tgggcaagaa gccgcgcccc ttcgaccttc tgttctgg
//
LOCUS       Clone_123_A4             528 bp    DNA     linear   ENV 21-AUG-2017
DEFINITION  ]]]]]]].
ACCESSION
VERSION
KEYWORDS    ENV.
SOURCE      uncultured bacterium
  ORGANISM  uncultured bacterium
            cellular organisms; Bacteria; environmental samples; uncultured
            bacterium.
REFERENCE   1  (bases 1 to 528)
  AUTHORS   Martinez Gutierrez,C.A., Lopez Cortes,A., Maldonado Garcia,J.Q. and
            Latisnere Barragan,H.
  TITLE     Isolation of PHA-producing bacteria and phylogenetic diversity of
            PHA synthases from hypersaline microbial mats
  JOURNAL   Unpublished
REFERENCE   2  (bases 1 to 528)
  AUTHORS   Latisnere Barragan,H., Martinez Gutierrez,C.A. and Lopez Cortes,A.
  TITLE     Direct Submission
  JOURNAL   Submitted (21-AUG-2017) Lab. Geomicrobiologia y Biotecnologia,
            Centro de Investigaciones Biologicas del Noroeste S. C. CIBNOR, Av.
            Instituto Politecnico Nacional, No. 195, Col. Playa Palo de Sta.
            Rita Sur, La Paz, Baja California Sur 23096, Mexico
COMMENT     ##Assembly-Data-START##
            Sequencing Technology :: Sanger dideoxy sequencing
            ##Assembly-Data-END##
FEATURES             Location/Qualifiers
     source          1..528
                     /organism="uncultured bacterium"
                     /mol_type="genomic DNA"
                     /isolation_source="Hypersaline microbial mat; ESSA Area 4"
                     /clone="Clone 123A4"
                     /environmental_sample
                     /country="Mexico"
                     /note="PCR primers developed by Lopez-Cortes et al. (2010)
                     were used; (DOI 10.1007/s11274-009-0149-5);
                     PCR_primers=fwd_name: PHACGNF, rev_name: PHACGNR"
     gene            <1..>528
                     /gene="phaC"
     CDS             <1..>528
                     /gene="phaC"
                     /note="Involved in the polymerization of
                     R-hydroxyacyl-CoAs in polyhydroxyalkanoate(PHA) synthesis"
                     /codon_start=1
                     /transl_table=11
                     /product="poly(R)-hydroxyalkanoic acid synthase Class I"
                     /translation="RINKFYILDLQPKNSLIKWLVDQGRTVFVISWVNPDESMSEVGF
                     EDYMKEGTLTAITEVLAETGEPDLDIVGYCIGGTLLGATLAYMRAQNDQQRVNSATFF
                     TALLDFSEPGDLGVFIDEKQLENLDKQMSEKGYLDGTEMASTFNMLRSNDLIWSFMIN
                     NYLLGKDPFPFDLLFW"
BASE COUNT      114 a    161 c    149 g    104 t
ORIGIN
        1 cggatcaaca agttctacat cctcgatctc cagcccaaga attcgctcat caaatggctc
       61 gtcgaccagg gccgcacggt gttcgtcatc tcgtgggtga accccgacga gtcgatgtcc
      121 gaggtcggct tcgaggacta catgaaagaa ggcacgctga ccgcgatcac cgaagtgctg
      181 gccgagaccg gcgagcccga tctcgacatc gtcggctact gcatcggggg aacgctgctc
      241 ggcgcgaccc tggcgtacat gcgcgcgcag aacgaccagc agcgcgtgaa ctcggcgacg
      301 ttcttcaccg cgctgctcga tttcagtgag ccgggtgatc tcggcgtgtt cattgacgag
      361 aagcagctcg agaacctcga caagcagatg agcgaaaaag gctatctcga cggcaccgaa
      421 atggcttcga cgttcaacat gctccgttcg aacgacctca tctggtcgtt catgatcaac
      481 aactatctgc tcggcaagga tccgttcccg ttcgacctgc tgttctgg
//
LOCUS       Clone_131_A4             525 bp    DNA     linear   ENV 21-AUG-2017
DEFINITION  ]]]]]]].
ACCESSION
VERSION
KEYWORDS    ENV.
SOURCE      uncultured bacterium
  ORGANISM  uncultured bacterium
            cellular organisms; Bacteria; environmental samples; uncultured
            bacterium.
REFERENCE   1  (bases 1 to 525)
  AUTHORS   Martinez Gutierrez,C.A., Lopez Cortes,A., Maldonado Garcia,J.Q. and
            Latisnere Barragan,H.
  TITLE     Isolation of PHA-producing bacteria and phylogenetic diversity of
            PHA synthases from hypersaline microbial mats
  JOURNAL   Unpublished
REFERENCE   2  (bases 1 to 525)
  AUTHORS   Latisnere Barragan,H., Martinez Gutierrez,C.A. and Lopez Cortes,A.
  TITLE     Direct Submission
  JOURNAL   Submitted (21-AUG-2017) Lab. Geomicrobiologia y Biotecnologia,
            Centro de Investigaciones Biologicas del Noroeste S. C. CIBNOR, Av.
            Instituto Politecnico Nacional, No. 195, Col. Playa Palo de Sta.
            Rita Sur, La Paz, Baja California Sur 23096, Mexico
COMMENT     ##Assembly-Data-START##
            Sequencing Technology :: Sanger dideoxy sequencing
            ##Assembly-Data-END##
FEATURES             Location/Qualifiers
     source          1..525
                     /organism="uncultured bacterium"
                     /mol_type="genomic DNA"
                     /isolation_source="Hypersaline microbial mat; ESSA Area 4"
                     /clone="Clone 131A4"
                     /environmental_sample
                     /country="Mexico"
                     /note="PCR primers developed by Lopez-Cortes et al. (2010)
                     were used; (DOI 10.1007/s11274-009-0149-5);
                     PCR_primers=fwd_name: PHACGNF, rev_name: PHACGNR"
     gene            <1..>525
                     /gene="phaC"
     CDS             <1..>525
                     /gene="phaC"
                     /note="Involved in the polymerization of
                     R-hydroxyacyl-CoAs in polyhydroxyalkanoate(PHA) synthesis"
                     /codon_start=1
                     /transl_table=11
                     /product="poly(R)-hydroxyalkanoic acid synthase Class I"
                     /translation="WINKFYILDLREKNSFIKWAVDQGHTVFVTSWVNPDEKLAQKGF
                     ADYLLEGPITALDKVQEATGEKDVNAIGYCLGGTLLATTLAYMAKKGDDRIKSATYFT
                     TMSDFSEPGELGVFIDEAQISGLESKMFEKGYLDGSQMGMTFNILRANDLLWSFVVNN
                     YLLGKDPFPFDLLFW"
BASE COUNT      112 a    163 c    151 g     99 t
ORIGIN
        1 tggatcaaca agttctatat cctcgatctg cgcgagaaga acagcttcat caaatgggcg
       61 gtcgaccagg gtcacaccgt cttcgtgacc tcctgggtca acccggacga aaagctggcc
      121 cagaagggct ttgccgacta cctcctcgag gggccgataa cggcgctcga caaggtgcag
      181 gaggcgacgg gcgaaaagga cgtcaacgcc atcggctatt gcctgggcgg cacgctgctc
      241 gccacgacgc tcgcctatat ggccaagaag ggcgacgacc ggatcaagag cgccacctat
      301 ttcacgacga tgagcgattt ctccgagccc ggcgagctcg gcgtcttcat cgacgaggcg
      361 cagatttccg gcctcgagtc gaagatgttc gaaaagggct atctcgacgg ctcgcagatg
      421 ggcatgacct tcaacatcct gcgcgccaac gacctgctct ggtccttcgt cgtcaacaac
      481 tacctgctcg gcaaggatcc gttcccgttc gacctgctgt tctgg
//
LOCUS       Clone_194_A4             600 bp    DNA     linear   ENV 21-AUG-2017
DEFINITION  ]]]]]]].
ACCESSION
VERSION
KEYWORDS    ENV.
SOURCE      uncultured bacterium
  ORGANISM  uncultured bacterium
            cellular organisms; Bacteria; environmental samples; uncultured
            bacterium.
REFERENCE   1  (bases 1 to 600)
  AUTHORS   Martinez Gutierrez,C.A., Lopez Cortes,A., Maldonado Garcia,J.Q. and
            Latisnere Barragan,H.
  TITLE     Isolation of PHA-producing bacteria and phylogenetic diversity of
            PHA synthases from hypersaline microbial mats
  JOURNAL   Unpublished
REFERENCE   2  (bases 1 to 600)
  AUTHORS   Latisnere Barragan,H., Martinez Gutierrez,C.A. and Lopez Cortes,A.
  TITLE     Direct Submission
  JOURNAL   Submitted (21-AUG-2017) Lab. Geomicrobiologia y Biotecnologia,
            Centro de Investigaciones Biologicas del Noroeste S. C. CIBNOR, Av.
            Instituto Politecnico Nacional, No. 195, Col. Playa Palo de Sta.
            Rita Sur, La Paz, Baja California Sur 23096, Mexico
COMMENT     ##Assembly-Data-START##
            Sequencing Technology :: Sanger dideoxy sequencing
            ##Assembly-Data-END##
FEATURES             Location/Qualifiers
     source          1..600
                     /organism="uncultured bacterium"
                     /mol_type="genomic DNA"
                     /isolation_source="Hypersaline microbial mat; ESSA Area 4"
                     /clone="Clone 194A4"
                     /environmental_sample
                     /country="Mexico"
                     /note="PCR_primers=fwd_name: phaC1F1, rev_name: phaC1R2"
     gene            <1..>600
                     /gene="phaC"
     CDS             <1..>600
                     /gene="phaC"
                     /note="Involved in the polymerization of
                     R-hydroxyacyl-CoAs in polyhydroxyalkanoate(PHA) synthesis"
                     /codon_start=1
                     /transl_table=11
                     /product="poly(R)-hydroxyalkanoic acid synthase Class II"
                     /translation="ELIQYSPITEQVHARPLLVVPPQINKFYVFDLSPEKSLARFCLR
                     SQQQTSIISWRNPTKAQREWGLSTYIDALKEAVDAVLSITGSKDLNMLGACSGGITCT
                     ALVGHYAAIGENKVNALTLLVSVLDTTMDNQVALFVDEQTLEAAKHHSYQAGVLEGSE
                     MAKVFAWMRPNDLIWNYWVNNYLLGNEPPVFDILFWNNDT"
BASE COUNT      127 a    197 c    169 g    107 t
ORIGIN
        1 gagctgatcc agtacagccc catcaccgag caggtgcatg cccgtccgct gctggtggtg
       61 ccaccgcaga tcaacaagtt ctacgtgttc gacctcagcc cggaaaagag cctggcgcgc
      121 ttctgcctgc gctcgcagca gcagacctcc atcatcagct ggcgcaaccc gaccaaggcc
      181 cagcgtgaat ggggcctgtc cacctacatc gatgcgctga aagaagccgt cgacgcggtg
      241 ctgtcgatta ccggcagcaa ggacctgaac atgctcggcg cctgctccgg tggcatcact
      301 tgtaccgcac tggtgggcca ctatgccgcc attggcgaga acaaggtcaa cgccctgacc
      361 ctgctggtca gcgtgctgga caccaccatg gacaaccagg ttgctttgtt tgtcgacgag
      421 cagaccttgg aggccgccaa gcaccactcc tatcaggcgg gcgtgctgga aggcagcgaa
      481 atggccaagg tgttcgcctg gatgcgcccc aacgacctga tctggaacta ctgggtaaac
      541 aactacctgc tcggcaatga gccccccgtg ttcgacatcc tgttctggaa caacgacacc
//
LOCUS       Clone_197_A4             600 bp    DNA     linear   ENV 21-AUG-2017
DEFINITION  ]]]]]]].
ACCESSION
VERSION
KEYWORDS    ENV.
SOURCE      uncultured bacterium
  ORGANISM  uncultured bacterium
            cellular organisms; Bacteria; environmental samples; uncultured
            bacterium.
REFERENCE   1  (bases 1 to 600)
  AUTHORS   Martinez Gutierrez,C.A., Lopez Cortes,A., Maldonado Garcia,J.Q. and
            Latisnere Barragan,H.
  TITLE     Isolation of PHA-producing bacteria and phylogenetic diversity of
            PHA synthases from hypersaline microbial mats
  JOURNAL   Unpublished
REFERENCE   2  (bases 1 to 600)
  AUTHORS   Latisnere Barragan,H., Martinez Gutierrez,C.A. and Lopez Cortes,A.
  TITLE     Direct Submission
  JOURNAL   Submitted (21-AUG-2017) Lab. Geomicrobiologia y Biotecnologia,
            Centro de Investigaciones Biologicas del Noroeste S. C. CIBNOR, Av.
            Instituto Politecnico Nacional, No. 195, Col. Playa Palo de Sta.
            Rita Sur, La Paz, Baja California Sur 23096, Mexico
COMMENT     ##Assembly-Data-START##
            Sequencing Technology :: Sanger dideoxy sequencing
            ##Assembly-Data-END##
FEATURES             Location/Qualifiers
     source          1..600
                     /organism="uncultured bacterium"
                     /mol_type="genomic DNA"
                     /isolation_source="Hypersaline microbial mat; ESSA Area 4"
                     /clone="Clone 197A4"
                     /environmental_sample
                     /country="Mexico"
                     /note="PCR_primers=fwd_name: phaC1F1, rev_name: phaC1R2"
     gene            <1..>600
                     /gene="phaC"
     CDS             <1..>600
                     /gene="phaC"
                     /note="Involved in the polymerization of
                     R-hydroxyacyl-CoAs in polyhydroxyalkanoate(PHA) synthesis"
                     /codon_start=1
                     /transl_table=11
                     /product="poly(R)-hydroxyalkanoic acid synthase Class II,
                     partial"
                     /translation="ELIQYSPITEQVHARPLLVVPPQINKFYVFDLSPEKSLARFCLR
                     SQQQTFIISWRNPTKAQREWGLSTYIDALKEAVDAVLSITGSKDLNMLGACSGGITCT
                     ALVGHYAAIGENKVNALTLLVSVLDTTMDNQVALFVDEQTLEAAKRHSYQAGVLEGSE
                     MAKVFAWMRPNDLIWNYWVNNYLLGNEPPVFDILFWNNDT"
BASE COUNT      127 a    196 c    169 g    108 t
ORIGIN
        1 gaactgatcc agtacagccc catcaccgag caggtgcatg cccgtccgct gctggtggtg
       61 ccaccgcaga tcaacaagtt ctacgtgttc gacctcagcc cggaaaagag cctggcgcgc
      121 ttctgcctgc gctcgcagca gcagaccttc atcatcagct ggcgcaaccc gaccaaggcc
      181 cagcgtgaat ggggcctgtc cacctacatc gatgcgctga aagaagccgt cgacgcggtg
      241 ctgtcgatta ccggcagcaa ggacctgaac atgctcggcg cctgctccgg tggcatcact
      301 tgtaccgcac tggtgggcca ctatgccgcc attggcgaga acaaggtcaa cgccctgacc
      361 ctgctggtca gcgtgctgga caccaccatg gacaaccagg ttgctttgtt tgtcgacgag
      421 cagaccttgg aggccgccaa gcgccactcc tatcaggcgg gcgtgctgga aggcagcgaa
      481 atggccaagg tgttcgcctg gatgcgcccc aacgacctga tctggaacta ctgggtaaac
      541 aactacctgc tcggcaatga gccccccgtg ttcgacatcc tgttctggaa caacgacacc
//
LOCUS       Clone_202_A4             600 bp    DNA     linear   ENV 21-AUG-2017
DEFINITION  ]]]]]]].
ACCESSION
VERSION
KEYWORDS    ENV.
SOURCE      uncultured bacterium
  ORGANISM  uncultured bacterium
            cellular organisms; Bacteria; environmental samples; uncultured
            bacterium.
REFERENCE   1  (bases 1 to 600)
  AUTHORS   Martinez Gutierrez,C.A., Lopez Cortes,A., Maldonado Garcia,J.Q. and
            Latisnere Barragan,H.
  TITLE     Isolation of PHA-producing bacteria and phylogenetic diversity of
            PHA synthases from hypersaline microbial mats
  JOURNAL   Unpublished
REFERENCE   2  (bases 1 to 600)
  AUTHORS   Latisnere Barragan,H., Martinez Gutierrez,C.A. and Lopez Cortes,A.
  TITLE     Direct Submission
  JOURNAL   Submitted (21-AUG-2017) Lab. Geomicrobiologia y Biotecnologia,
            Centro de Investigaciones Biologicas del Noroeste S. C. CIBNOR, Av.
            Instituto Politecnico Nacional, No. 195, Col. Playa Palo de Sta.
            Rita Sur, La Paz, Baja California Sur 23096, Mexico
COMMENT     ##Assembly-Data-START##
            Sequencing Technology :: Sanger dideoxy sequencing
            ##Assembly-Data-END##
FEATURES             Location/Qualifiers
     source          1..600
                     /organism="uncultured bacterium"
                     /mol_type="genomic DNA"
                     /isolation_source="Hypersaline microbial mat; ESSA Area 4"
                     /clone="Clone 202A4"
                     /environmental_sample
                     /country="Mexico"
                     /note="PCR_primers=fwd_name: phaC1F1, rev_name: phaC1R2"
     gene            <1..>600
                     /gene="phaC"
     CDS             <1..>600
                     /gene="phaC"
                     /note="Involved in the polymerization of
                     R-hydroxyacyl-CoAs in polyhydroxyalkanoate(PHA) synthesis"
                     /codon_start=1
                     /transl_table=11
                     /product="poly(R)-hydroxyalkanoic acid synthase Class II"
                     /translation="ELIQYSPITEQVHARPLLVVPPQINKFYVFDLSPEKSLARFCLR
                     SQQQTFIISWRNPTKAQREWGLSTYIDALKEAVDAVLSITGSKDLNMLGACSGGITCT
                     ALVGHYAAIGENKVNALTLLVSVLDTTMDNQVALFVDEQTLEAAKRHSYQAGVLEGSE
                     MAKVFAWMRPNDPIWNYWVNNYLLGNEPPVFDILFWNNDT"
BASE COUNT      126 a    197 c    170 g    107 t
ORIGIN
        1 gagctgatcc agtacagccc catcaccgag caggtgcatg cccgtccgct gctggtggtg
       61 ccaccgcaga tcaacaagtt ctacgtgttc gacctcagcc cggaaaagag cctggcgcgc
      121 ttctgcctgc gctcgcagca gcagaccttc atcatcagct ggcgcaaccc gaccaaggcc
      181 cagcgtgaat ggggcctgtc cacctacatc gatgcgctga aagaagccgt cgacgcggtg
      241 ctgtcgatta ccggcagcaa ggacctgaac atgctcggcg cctgctccgg tggcatcact
      301 tgtaccgcac tggtgggcca ctatgccgcc attggcgaga acaaggtcaa cgccctgacc
      361 ctgctggtca gcgtgctgga caccaccatg gacaaccagg ttgctttgtt tgtcgacgag
      421 cagaccttgg aggccgccaa gcgccactcc tatcaggcgg gcgtgctgga aggcagcgaa
      481 atggccaagg tgttcgcctg gatgcgcccc aacgacccga tctggaacta ctgggtaaac
      541 aactacctgc tcggcaatga gccccccgtg ttcgacatcc tgttctggaa caacgacacc
//
LOCUS       Clone_210_A4             600 bp    DNA     linear   ENV 21-AUG-2017
DEFINITION  ]]]]]]].
ACCESSION
VERSION
KEYWORDS    ENV.
SOURCE      uncultured bacterium
  ORGANISM  uncultured bacterium
            cellular organisms; Bacteria; environmental samples; uncultured
            bacterium.
REFERENCE   1  (bases 1 to 600)
  AUTHORS   Martinez Gutierrez,C.A., Lopez Cortes,A., Maldonado Garcia,J.Q. and
            Latisnere Barragan,H.
  TITLE     Isolation of PHA-producing bacteria and phylogenetic diversity of
            PHA synthases from hypersaline microbial mats
  JOURNAL   Unpublished
REFERENCE   2  (bases 1 to 600)
  AUTHORS   Latisnere Barragan,H., Martinez Gutierrez,C.A. and Lopez Cortes,A.
  TITLE     Direct Submission
  JOURNAL   Submitted (21-AUG-2017) Lab. Geomicrobiologia y Biotecnologia,
            Centro de Investigaciones Biologicas del Noroeste S. C. CIBNOR, Av.
            Instituto Politecnico Nacional, No. 195, Col. Playa Palo de Sta.
            Rita Sur, La Paz, Baja California Sur 23096, Mexico
COMMENT     ##Assembly-Data-START##
            Sequencing Technology :: Sanger dideoxy sequencing
            ##Assembly-Data-END##
FEATURES             Location/Qualifiers
     source          1..600
                     /organism="uncultured bacterium"
                     /mol_type="genomic DNA"
                     /isolation_source="Hypersaline microbial mat; ESSA Area 4"
                     /clone="Clone 210A4"
                     /environmental_sample
                     /country="Mexico"
                     /note="PCR_primers=fwd_name: phaC1F1, rev_name: phaC1R2"
     gene            <1..>600
                     /gene="phaC"
     CDS             <1..>600
                     /gene="phaC"
                     /note="Involved in the polymerization of
                     R-hydroxyacyl-CoAs in polyhydroxyalkanoate(PHA) synthesis"
                     /codon_start=1
                     /transl_table=11
                     /product="poly(R)-hydroxyalkanoic acid synthase Class II"
                     /translation="ELIQYSPITEQVHARPLLVVPPQINKFYVFDLSPEKSLARFCLR
                     SQQQTFIISWRNPTKAQREWGLSTYIDALKEAVDAVLSITGSKDLNMLGACSGGITCT
                     VLVGHYAAIGENKVNALTLLVSVLDTTMDNQVALFVDEQTLEAAKRHSYQAGVLEGSE
                     MAKVFAWMRPNDLIWNYWVNNYLLGNEPPVFDILFWNNDT"
BASE COUNT      126 a    194 c    170 g    110 t
ORIGIN
        1 gagctgatcc agtacagccc catcaccgag caggtgcatg cccgtccgct gctggtggtg
       61 ccaccgcaga tcaacaagtt ctacgtgttc gacctcagcc cggaaaagag cctggcgcgc
      121 ttctgcctgc gctcgcagca gcagaccttc atcatcagct ggcgcaaccc gaccaaggcc
      181 cagcgtgaat ggggcctgtc cacctacatt gatgcgctga aagaagccgt cgacgcggtg
      241 ctgtcgatta ccggcagcaa ggacctgaac atgctcggcg cctgctccgg tggcatcact
      301 tgtaccgtac tggtgggcca ctatgccgcc attggcgaga acaaggtcaa cgccctgacc
      361 ctgctggtca gcgtgctgga caccaccatg gacaaccagg ttgctttgtt tgtcgacgag
      421 cagaccttgg aggccgccaa gcgccactcc tatcaggcgg gcgtgctgga aggcagcgaa
      481 atggccaagg tgttcgcctg gatgcgcccc aacgacctga tctggaacta ctgggtaaac
      541 aactacctgc tcggcaatga gccccccgtg ttcgacatcc tgttctggaa caacgacacc
//
LOCUS       Clone_217_A4             600 bp    DNA     linear   ENV 21-AUG-2017
DEFINITION  ]]]]]]].
ACCESSION
VERSION
KEYWORDS    ENV.
SOURCE      uncultured bacterium
  ORGANISM  uncultured bacterium
            cellular organisms; Bacteria; environmental samples; uncultured
            bacterium.
REFERENCE   1  (bases 1 to 600)
  AUTHORS   Martinez Gutierrez,C.A., Lopez Cortes,A., Maldonado Garcia,J.Q. and
            Latisnere Barragan,H.
  TITLE     Isolation of PHA-producing bacteria and phylogenetic diversity of
            PHA synthases from hypersaline microbial mats
  JOURNAL   Unpublished
REFERENCE   2  (bases 1 to 600)
  AUTHORS   Latisnere Barragan,H., Martinez Gutierrez,C.A. and Lopez Cortes,A.
  TITLE     Direct Submission
  JOURNAL   Submitted (21-AUG-2017) Lab. Geomicrobiologia y Biotecnologia,
            Centro de Investigaciones Biologicas del Noroeste S. C. CIBNOR, Av.
            Instituto Politecnico Nacional, No. 195, Col. Playa Palo de Sta.
            Rita Sur, La Paz, Baja California Sur 23096, Mexico
COMMENT     ##Assembly-Data-START##
            Sequencing Technology :: Sanger dideoxy sequencing
            ##Assembly-Data-END##
FEATURES             Location/Qualifiers
     source          1..600
                     /organism="uncultured bacterium"
                     /mol_type="genomic DNA"
                     /isolation_source="Hypersaline microbial mat; ESSA Area 4"
                     /clone="Clone 217A4"
                     /environmental_sample
                     /country="Mexico"
                     /note="PCR_primers=fwd_name: phaC1F1, rev_name: phaC1R2"
     gene            <1..>600
                     /gene="phaC"
     CDS             <1..>600
                     /gene="phaC"
                     /note="Involved in the polymerization of
                     R-hydroxyacyl-CoAs in polyhydroxyalkanoate(PHA) synthesis"
                     /codon_start=1
                     /transl_table=11
                     /product="poly(R)-hydroxyalkanoic acid synthase Class II"
                     /translation="ELIQYSPITEQVHARPLLVVPPQINKFYVFDLSPEKSLARFCLR
                     SQQQTFIISWRNPTKAQREWGLSTYIDALKEAVDAVLSITGSKDLNMLGACSGGITCT
                     ALVGHYAAIGENKVNALTLLVSVLDTTMDNQVALFVDEQTLEAAKRHSYQAGVLEGSE
                     MAKVFAWMRPNDLIRNYWVNNYLLGNEPPVFDILFWNNDT"
BASE COUNT      126 a    195 c    170 g    109 t
ORIGIN
        1 gagctgatcc agtacagccc tatcaccgag caggtgcatg cccgtccgct gctggtggtg
       61 ccaccgcaga tcaacaagtt ctacgtgttc gacctcagcc cggaaaagag cctggcgcgc
      121 ttctgcctgc gctcgcagca gcagaccttc atcatcagct ggcgcaaccc gaccaaggcc
      181 cagcgtgaat ggggcctgtc cacctacatc gatgcgctga aagaagccgt cgacgcggtg
      241 ctgtcgatta ccggcagcaa ggacctgaac atgctcggcg cctgctccgg tggcatcact
      301 tgtaccgcac tggtgggcca ctatgccgcc attggcgaga acaaggtcaa cgccctgacc
      361 ctgctggtca gcgtgctgga caccaccatg gacaaccagg ttgctttgtt tgttgacgag
      421 cagaccttgg aggccgccaa gcgccactcc tatcaggcgg gcgtgctgga aggcagcgaa
      481 atggccaagg tgttcgcctg gatgcgcccc aacgacctga tccggaacta ctgggtaaac
      541 aactacctgc tcggcaatga gccccccgtg ttcgacatcc tgttctggaa caacgacacc
//
LOCUS       Clone_218_A4             600 bp    DNA     linear   ENV 21-AUG-2017
DEFINITION  ]]]]]]].
ACCESSION
VERSION
KEYWORDS    ENV.
SOURCE      uncultured bacterium
  ORGANISM  uncultured bacterium
            cellular organisms; Bacteria; environmental samples; uncultured
            bacterium.
REFERENCE   1  (bases 1 to 600)
  AUTHORS   Martinez Gutierrez,C.A., Lopez Cortes,A., Maldonado Garcia,J.Q. and
            Latisnere Barragan,H.
  TITLE     Isolation of PHA-producing bacteria and phylogenetic diversity of
            PHA synthases from hypersaline microbial mats
  JOURNAL   Unpublished
REFERENCE   2  (bases 1 to 600)
  AUTHORS   Latisnere Barragan,H., Martinez Gutierrez,C.A. and Lopez Cortes,A.
  TITLE     Direct Submission
  JOURNAL   Submitted (21-AUG-2017) Lab. Geomicrobiologia y Biotecnologia,
            Centro de Investigaciones Biologicas del Noroeste S. C. CIBNOR, Av.
            Instituto Politecnico Nacional, No. 195, Col. Playa Palo de Sta.
            Rita Sur, La Paz, Baja California Sur 23096, Mexico
COMMENT     ##Assembly-Data-START##
            Sequencing Technology :: Sanger dideoxy sequencing
            ##Assembly-Data-END##
FEATURES             Location/Qualifiers
     source          1..600
                     /organism="uncultured bacterium"
                     /mol_type="genomic DNA"
                     /isolation_source="Hypersaline microbial mat; ESSA Area 4"
                     /clone="Clone 218A4"
                     /environmental_sample
                     /country="Mexico"
                     /note="PCR_primers=fwd_name: phaC1F1, rev_name: phaC1R2"
     gene            <1..>600
                     /gene="phaC"
     CDS             <1..>600
                     /gene="phaC"
                     /note="Involved in the polymerization of
                     R-hydroxyacyl-CoAs in polyhydroxyalkanoate(PHA) synthesis"
                     /codon_start=1
                     /transl_table=11
                     /product="poly(R)-hydroxyalkanoic acid synthase Class II"
                     /translation="ELIQYSPITEQVHARPLLVVPPQINKFYVFDLSPEKSLARFCLR
                     SQQQTFIISWRNPTKAQREWGLSTYIDALKEAVDAVLSTTGSKDLNMLGACSGGITCT
                     ALVGHYAAIGENKVNALTLLVSVLDTTMDNQVALFVDEQTLGAAKRHSYQAGVLEGSE
                     MAKVFAWMRPNDPIWNYWVNNYLLGNEPPVFDILFWNNDT"
BASE COUNT      125 a    198 c    171 g    106 t
ORIGIN
        1 gagctgatcc agtacagccc catcaccgag caggtgcatg cccgtccgct gctggtggtg
       61 ccaccgcaga tcaacaagtt ctacgtgttc gacctcagcc cggaaaagag cctggcgcgc
      121 ttctgcctgc gctcgcagca gcagaccttc atcatcagct ggcgcaaccc gaccaaggcc
      181 cagcgtgaat ggggcctgtc cacctacatc gatgcgctga aagaagccgt cgacgcggtg
      241 ctgtcgacta ccggcagcaa ggacctgaac atgctcggcg cctgctccgg tggcatcact
      301 tgtaccgcac tggtgggcca ctatgccgcc attggcgaga acaaggtcaa cgccctgacc
      361 ctgctggtca gcgtgctgga caccaccatg gacaaccagg ttgctttgtt tgtcgacgag
      421 cagaccttgg gggccgccaa gcgccactcc tatcaggcgg gcgtgctgga aggcagcgaa
      481 atggccaagg tgttcgcctg gatgcgcccc aacgacccga tctggaacta ctgggtaaac
      541 aactacctgc tcggcaatga gccccccgtg ttcgacatcc tgttctggaa caacgacacc
//
LOCUS       Clone_223_A4             600 bp    DNA     linear   ENV 21-AUG-2017
DEFINITION  ]]]]]]].
ACCESSION
VERSION
KEYWORDS    ENV.
SOURCE      uncultured bacterium
  ORGANISM  uncultured bacterium
            cellular organisms; Bacteria; environmental samples; uncultured
            bacterium.
REFERENCE   1  (bases 1 to 600)
  AUTHORS   Martinez Gutierrez,C.A., Lopez Cortes,A., Maldonado Garcia,J.Q. and
            Latisnere Barragan,H.
  TITLE     Isolation of PHA-producing bacteria and phylogenetic diversity of
            PHA synthases from hypersaline microbial mats
  JOURNAL   Unpublished
REFERENCE   2  (bases 1 to 600)
  AUTHORS   Latisnere Barragan,H., Martinez Gutierrez,C.A. and Lopez Cortes,A.
  TITLE     Direct Submission
  JOURNAL   Submitted (21-AUG-2017) Lab. Geomicrobiologia y Biotecnologia,
            Centro de Investigaciones Biologicas del Noroeste S. C. CIBNOR, Av.
            Instituto Politecnico Nacional, No. 195, Col. Playa Palo de Sta.
            Rita Sur, La Paz, Baja California Sur 23096, Mexico
COMMENT     ##Assembly-Data-START##
            Sequencing Technology :: Sanger dideoxy sequencing
            ##Assembly-Data-END##
FEATURES             Location/Qualifiers
     source          1..600
                     /organism="uncultured bacterium"
                     /mol_type="genomic DNA"
                     /isolation_source="Hypersaline microbial mat; ESSA Area 4"
                     /clone="Clone 223A4"
                     /environmental_sample
                     /country="Mexico"
                     /note="PCR_primers=fwd_name: phaC1F1, rev_name: phaC1R2"
     gene            <1..>600
                     /gene="phaC"
     CDS             <1..>600
                     /gene="phaC"
                     /note="Involved in the polymerization of
                     R-hydroxyacyl-CoAs in polyhydroxyalkanoate(PHA) synthesis"
                     /codon_start=1
                     /transl_table=11
                     /product="poly(R)-hydroxyalkanoic acid synthase Class II"
                     /translation="ELIQYSPITEQVHARPLLVVPPQINKFYVFDLSPEKSLARFCLR
                     SQQQTFIISWRNPTKAQREWGLSTYIDALKEAVDAVLSTTGSKDLNMLGACSGGITCT
                     ALVGHYAAIGENKVNALTLLVSVLDTTMDNQVALFVDEQTLGAAKRHSYQAGVLEGSE
                     MAKVFAWMRPNDPIWNYWVNNYLLGNEPPVFDILFWNNDT"
BASE COUNT      125 a    198 c    171 g    106 t
ORIGIN
        1 gagctgatcc agtacagccc catcaccgag caggtgcatg cccgtccgct gctggtggtg
       61 ccaccgcaga tcaacaagtt ctacgtgttc gacctcagcc cggaaaagag cctggcgcgc
      121 ttctgcctgc gctcgcagca gcagaccttc atcatcagct ggcgcaaccc gaccaaggcc
      181 cagcgtgaat ggggcctgtc cacctacatc gatgcgctga aagaagccgt cgacgcggtg
      241 ctgtcgacta ccggcagcaa ggacctgaac atgctcggcg cctgctccgg tggcatcact
      301 tgtaccgcac tggtgggcca ctatgccgcc attggcgaga acaaggtcaa cgccctgacc
      361 ctgctggtca gcgtgctgga caccaccatg gacaaccagg ttgctttgtt tgtcgacgag
      421 cagaccttgg gggccgccaa gcgccactcc tatcaggcgg gcgtgctgga aggcagcgaa
      481 atggccaagg tgttcgcctg gatgcgcccc aacgacccga tctggaacta ctgggtaaac
      541 aactacctgc tcggcaatga gccccccgtg ttcgacatcc tgttctggaa caacgacacc
//
LOCUS       Clone_237_A4             600 bp    DNA     linear   ENV 21-AUG-2017
DEFINITION  ]]]]]]].
ACCESSION
VERSION
KEYWORDS    ENV.
SOURCE      uncultured bacterium
  ORGANISM  uncultured bacterium
            cellular organisms; Bacteria; environmental samples; uncultured
            bacterium.
REFERENCE   1  (bases 1 to 600)
  AUTHORS   Martinez Gutierrez,C.A., Lopez Cortes,A., Maldonado Garcia,J.Q. and
            Latisnere Barragan,H.
  TITLE     Isolation of PHA-producing bacteria and phylogenetic diversity of
            PHA synthases from hypersaline microbial mats
  JOURNAL   Unpublished
REFERENCE   2  (bases 1 to 600)
  AUTHORS   Latisnere Barragan,H., Martinez Gutierrez,C.A. and Lopez Cortes,A.
  TITLE     Direct Submission
  JOURNAL   Submitted (21-AUG-2017) Lab. Geomicrobiologia y Biotecnologia,
            Centro de Investigaciones Biologicas del Noroeste S. C. CIBNOR, Av.
            Instituto Politecnico Nacional, No. 195, Col. Playa Palo de Sta.
            Rita Sur, La Paz, Baja California Sur 23096, Mexico
COMMENT     ##Assembly-Data-START##
            Sequencing Technology :: Sanger dideoxy sequencing
            ##Assembly-Data-END##
FEATURES             Location/Qualifiers
     source          1..600
                     /organism="uncultured bacterium"
                     /mol_type="genomic DNA"
                     /isolation_source="Hypersaline microbial mat; ESSA Area 4"
                     /clone="Clone 237A4"
                     /environmental_sample
                     /country="Mexico"
                     /note="PCR_primers=fwd_name: phaC1F1, rev_name: phaC1R2"
     gene            <1..>600
                     /gene="phaC"
     CDS             <1..>600
                     /gene="phaC"
                     /note="Involved in the polymerization of
                     R-hydroxyacyl-CoAs in polyhydroxyalkanoate(PHA) synthesis"
                     /codon_start=1
                     /transl_table=11
                     /product="poly(R)-hydroxyalkanoic acid synthase Class II"
                     /translation="ELIQYSPITEQVHARPLLVVPPQINKFYVFDLSPEKSLARFCLR
                     SQQQTFIISWRNPTKAQREWGLSTYIDALKEAVDAVLSITGSKDLNMLGACSGGITCT
                     ALVGHYAAIGENKVNALTLLVSVLDTTMDNQVALFVDEQTLEAAKRHSYQAGVLEGSE
                     MAKVFAWMRPNDLIWNYWVNNYLPGNEPPVFDILFWNNDT"
BASE COUNT      126 a    197 c    170 g    107 t
ORIGIN
        1 gagctgatcc agtacagccc catcaccgag caggtgcatg cccgtccgct gctggtggtg
       61 ccaccgcaga tcaacaagtt ctacgtgttc gacctcagcc cggaaaagag cctggcgcgc
      121 ttctgcctgc gctcgcagca gcagaccttc atcatcagct ggcgcaaccc gaccaaggcc
      181 cagcgtgaat ggggcctgtc cacctacatc gatgcgctga aagaagccgt cgacgcggtg
      241 ctgtcgatta ccggcagcaa ggacctgaac atgctcggcg cctgctccgg tggcatcact
      301 tgtaccgcac tggtgggcca ctatgccgcc attggcgaga acaaggtcaa cgccctgacc
      361 ctgctggtca gcgtgctgga caccaccatg gacaaccagg ttgctttgtt tgtcgacgag
      421 cagaccttgg aggccgccaa gcgccactcc tatcaggcgg gcgtgctgga aggcagcgaa
      481 atggccaagg tgttcgcctg gatgcgcccc aacgacctga tctggaacta ctgggtaaac
      541 aactacctgc ccggcaatga gccccccgtg ttcgacatcc tgttctggaa caacgacacc
//
