# Supplementary material for: Screening of polyhydroxyalkanoate-producing bacteria and PhaC-encoding genes in two hypersaline microbial mats from Guerrero Negro, Baja California Sur, Mexico
Source: PeerJ. 2018 May 7;6:e4780. doi: 10.7717/peerj.4780 (PMC5944434; doi:10.7717/peerj.4780)
Supplement: Supplemental Information 8 [file peerj-06-4780-s008.fas]

#Sequences matching with hypothetical proteins, obtained with phaC primers 
>clone_10_ESSA_A1
TCCAGAACAGCAGGTCGAAGTCAGGCCGGGGTGGACCGATGTAAAGACGGTAACCGTGCGCTGCGCTGCCGCGACCGGTCACATCGGTGACATGCACAAAGTATGCGCCGTCCGCGGGCAGTGTCGCCAGCAGCGCAGCATCGGCATGATGAGTCAACACACCCATATCGCGGTGCAGATGACCGCGCTTGTCGATCTGATCATCATTCCACGCGATGACCTTCCCGTTCGCATCCGTCAGCTTTACGAGTGCATCGAGCGGCGAGCCAATACGCCGCGCCGTCACCCGTGCCGCAATCACTTCGCTTGCCTTGCCGTCGACGCGATACACATCGACATCACCATCCTCATCGATGCGGCCGTTTACGCTGACAGGCCCGCTCAACTTCTGGGGCTTGTCAATCGTGTTGTTCGGTTCGCTGTCGTTCTGCTCGGCATATCCGTCGATGACGTAGGTGATCGGATTGCTTTCGCGCATCGAGCCAGTCATCGTCGCTGTCTGCATGCCGGGCCGGCTGGCGGGTAGTTGCAGCGTTTTCGCGGGCAGGTTCCAGCCTTCGACCTTCTGTTCTGGA

>clone_20_ESSA_A1
TCCAGAACAGAAGGTCGAAACGACTACCCAATCGGGCTAACGGCCAAGTGATCGGTTCCATGCGCAGACAACCTCCGCAGAAATACGCAGCATGCATTGTGCGGCAATTGGTGGGCGATGTAAAGCCGGGCGCTTGAAGGGGCCGGTCTTTCACACGAACCGGCGGCCTTTGGCCCTTTTCTCCGGTCGGCCGGGTCGCTATGGTATGGGCTTTGGGCAGTACCCTCGGCTCGACGTGCGCCGCGCGTGGATGGCGACGAATCGGCCAGAACAGGACTCTGACATGTCTGAACCCCTGCGCGTGGGCATCATCGGCTGCGGCGTGATTGCTCCGACCCATGTGGAAAGCTACCAGCGCCTCAAGTCCGTTGACGTCGCCTGGGCCTTCGACCTGCTGTTCTGGA

>clone_70_ESSA_A4
TCCAGAACAGCAGGTCGACAAGCTGGACGAACTGCTGCGCGACGCGAAAGTCAGCCGGGCGGTGACCTGGCGGGAGCAACTGGTGGCCTTAGACGATTTCCGCCGCCGGTTCGAGGAGCTGAGCGATAACGTTTTGGATCATGGGCGCATCGTCGTCTTCATTGACGATCTCGACCGCTGCCTGCCGGATAAGGCCGTCGAGGTGCTGGAGGCGGTCAAACTCTTCCTGGATGTACCCGGTTTCGTCTTTGTGCTGGGCGTCGATCGGTCGGTCATCGAGGAAGGCATCCGCGTGCGCTACCAGGACTACGAGACCGAACTGGACGGGGCGCGCTATCTGGAGAAGATCATCCAGATCCCTTTCAAACTGCCGCCCATCGACGCGGGGACGGTGGCGGGCTACGTGCACGAGGTCACGGCGGGCAACCTGCCCGACGCGCGCTGCGAGACGGTCTTCAGCGTGGGGCTGGAACCCAACCCCAGGCGCATCAAGCGCACGCTCAACGTCTTCTTGCTGCTCTGGCGGCTGGCTCAGAACCGCAAAGACCTCACTGAGGTCATCCAGCCGGTGCGCCTGGCGAAGATCGTGGTGATCCAGCAGTACTATCCCCGGCTCTTCGACCTGCTGTTCTGGAA

>clone_100_ESSA_A4
TTCCAGAACAGCAGGTCGAAGGTGTGCGAGGCCTTGGGCAGGCGATAGCGCGTCCAGGTGCCGTCGCTGTCGGTGTAGACCATCAGGATCGCCGAGGCGTTGTCCCAGCCGGTGGCGAAGATCGTGTCGGAGAACCGCCCGCGCCCGGTGACCTCGACGAAGGGATTCCGCTGGAGGATCGTCCAGTCCGTGCCGTCCCACTCGGCCAGGCGTCCGGCGGCGATCTCGCCGCGGAAGTCGCGGGCGTCATAGTTGTTGTTGGTGACCACGACGCGTCCGAAGCCGGTGTAGCCGGCCTTGAAGTGCGGGCGGACGCCGTCGCCGAGATCGAGCAGATCGGCCAGGTCGAACAGCTGGCGGATCTCGAGGCTGTGGACGTCCAGCTCGAAGAATTCGCCCTCCATGCCCAGCACGTAGAACTTGTTGATCCGGG

>clone_117_ESSA_A4
TTCCAGAACAGAAGGTCGAAGGTCCACCTGAGCTGTGCTCCGGAGTATTCAGGCGATGCCAGCGGCACAGTGGACCCGTCCCAGAAGCTGGGCACGTAGCCGGTACGACCGTTATAGCTCTGCTGTCCGGGATTTACCTCGGGAACGTGGGCCACTATGTTTCCGGTTCCGCTGACGGGACCGTAGACTTCCCAGAAGTCGTTGCCGCTGCAACCGTAGCCGGTAGCTCCGCCATAGTTGTAGTCGTCTATTCCGCACTCGCCTTTGGGGTTTGCACGCCATACATAGTAGTCTGCATTGTTGTTGTTGCTGGAGGGCATGAAGTTGCCCCAGTCAGAATCGCAACCGGTGCCGGGTTCTATGACGAGATAGTCGGGATTGCTGCTGGTCATGTCGCCGCGGATCACATCGCTGATGAGACAGTACCGGTTCCTTTCGGGAAGTTCCAGTGTGTCTCCTGCCTGTACGCCCCAGTTGTCGAAGCGGCCGTTACGCGGATATGTTTCATCGTAGAACAACATTGTTGCACCGTCCATGGCGTAGGCGCCGGAACGTGCTGTGTTGCCGTTGGCTGGACTGAGGGCGTCTTCGACCTGCTGTTCTGGA

>clone_118_ESSA_A4
CCAGAACAGCAGGTCGAAGGGCTGCCCATGATGTTCTACGGGCAGGAACAGGGGATTGAGAACTTCGACAGCGGCAGCACCGACGACGGATTCGTCCACCACGAACTGAACTTCGGCAAGTGGATCCCCCACTTCAAGAAATGGAACCGCCTGCTGGTGTGGGACAACCCGCCCCCCTTCGGCAACAATATGGACCAGTGGTACGGGCGGGTGAACTGGGCGCGCCTCAACAGCCCCGCCCTGCGCAGCCCCAACCGGTACTTCCTGAACACGACCGGCGGCGGCCGGAAGGACCAGATCATGGCCGTGGCCAAGTACGAGACGCCGTATGCCGGGCCGGCCACCAGTGACGTCGTCCTGGCCTTCTCCCGGTTCCTGGAGCACGGCCAGGCCCACTCCATGGCGGCCGACACCTTCGACCTGCTGTTCTGG

>clone_135_ESSA_A4
TTCCAGAACAGCAGGTCGAAGCTACAAGGCGGAGTTTGACGTTGGATACGCAAGCGTCGACGATCAGCTCCCGCATCTTCCGAAGACGATCGGGTCGTCACAAGATGCCCAAATCTGGGTCGACAGTCTTCAGATTCTCAAAGGGATTATGGACCGACACCTGTCGTCCTATCCGAAGCCGGAACGAGAGTTTCAACAGGTCCTTGCATTCGAGAACAACGTTTCCAGGCTCTCGAATGAGACAGAGTACTTCATCACTGACATAGAGTTCGCAGATAGCGACTACGGCCTGCGGTTTGACCTGCTCGCACTTCAATGGCTCGCTCGGGACCGCCGGAGCACCGAGCGCTGTCGTCCGGTGCTGCTCGAGATGAAGTACGGAGACGATGCTCTTCGCGGAGGGGCCGGCATCCTGAAGCACTTACAGGACATCCGGAACTACATCGCTGACCGAGAGAAGTACCTCAGTCTGGTAGAAATGTTCGGAAGGCAGTTCACTCAACTGGATCAGCTCAGACTCTTCAGCTTCAACCGAACGTCCCGGTGGAATGAGATCGTGGTGAAGGCAGATGTCAAACCGGAAGTGGTGTTTGTTCTCGCGGGGCATAACCCTCGAAGTGATGCGCTGCGGTCGATCCTAGATGACAAACGGATCGATGAGTTCGCGAGCTCCGGATTATTCGACCTGCTGTTCTGGA

>clone_136_ESSA_A4
TTCCAGAACAGCAGGTCGAAGAACCTGTCCGTCGGCCAGCAGCAGCGGCTGTGTCTGATTCGGGGACTATTGCTCAACCCCGACATGATTCTGCTGGATGAACCTGTCAGCGCCCTGGATGACGAGAGCGGGCGGATCGTCGAATCCGCCGCCGAACGTCTGTGTCTTGACGCACAGACCACGGTGGTGATGGTCAGCCATCGGCGGTTTGAACCCTCTTTGGTAACGCCGGCGGTACTGGAGGTCGGCCGCGGCCGCGTCAGGATGATTTCATGACCCCGTCCATCGTTCAGATAGACCTCTGGCAGCTCGGTTTCGACCTTCTGTTCTGGAAATCTTGCTGAAAAACTCGAGCCATCCGGAAGATCTGGCGGCCGCTCTCCCTATAGTGAGTCGA

>clone_139_ESSA_A4
TTCCAGAACAGAAGGTCGAAGCCCATATTGTCCCGTCTCTGTCACGGGCCATATCCGTCACTGTATACCATCCTCGTCGTTTCGGCTCAAGAGGGATATGCACCGTATCGTCACCGTCGATCCGATACACACCACCGGACTGTATCCCGATGTACAGAACATCTTTATCGCAGAACAGTGCCGTCACCGGCCCGTCACCACTGAAATCGGAGTAGGCTGCATTGGAAACAGTACCGTCTGAAAAGGTGAACAGAGACCCCTCGGATGTTCCTCCGGCGACAACACCGTCATCCATAATACAGACAGCGCGAACGTCACCGGCCGGAAGTCCCTCCGCCACACCGAAATTGGAGAATGTTCCCTTCTTCGTGTCAAAGATTGACAATCCACCGGCGGAAGCAATGAAAAGATGTCCCGCATGAAAAATCGTATCGTTCACCGGCGCGGAAATATTGCTGCCTTCACGGGATACCGGATCAAAACTCCCGGTGCTGTATCGAAAAATATCCCCCGCACCGGTGAAAGCAAAAAAAGTGTCCCCACCGGCAGCAGTCACCGCGGAAAAATCATTGCGGGTAAATGCCGGCACATTCGACCTGCTGTTCTGGAA
